# Supplementary material for: REST deficiency and neurogenic-to-gliogenic shift in down syndrome human cerebral organoids
Source: Mol Brain. 2026 May 16;19:55. doi: 10.1186/s13041-026-01313-2 (PMC13348641; doi:10.1186/s13041-026-01313-2)
Supplement: Supplementary file 1 — Supplementary Material 1 [file 13041_2026_1313_MOESM1_ESM.zip]

Archive with 8 entries (8 files):
- Supplementary Information.pdf
- __MACOSX/._Supplementary Information.pdf
- Supplementary Table S1.xlsx
- __MACOSX/._Supplementary Table S1.xlsx
- Supplementary Table S2.xlsx
- __MACOSX/._Supplementary Table S2.xlsx
- Supplementary Table S3.xlsx
- __MACOSX/._Supplementary Table S3.xlsx
