# Supplementary material for: REST deficiency and neurogenic-to-gliogenic shift in down syndrome human cerebral organoids
Source: Mol Brain. 2026 May 16;19:55. doi: 10.1186/s13041-026-01313-2 (PMC13348641; doi:10.1186/s13041-026-01313-2)
Supplement: Supplementary file 1 — Supplementary Material 1 [file 13041_2026_1313_MOESM1_ESM.zip › Supplementary Table S1.xlsx]

## Sheet: DIV 30
Gene Symbol	log2 (Fold Change)	P-value	Adjusted p-value
TTYH1	4.23221	5.04792e-36	8.7117e-32
HERC2P3	3.80473	1.55449e-14	1.34137e-10
LIPG	-1.68406	3.12889e-11	1.79994e-07
UNC13D	2.25902	1.24023e-10	5.35098e-07
BTNL9	5.00928	1.02522e-09	3.53865e-06
ADARB1	1.36431	1.33478e-09	3.83927e-06
FCGBP	2.03093	2.93146e-09	6.80972e-06
HLCS	0.970441	3.15667e-09	6.80972e-06
SYTL2	-1.55451	5.80513e-09	1.11317e-05
EMX1	2.73803	7.45365e-09	1.28635e-05
ZNF469	1.8118	9.01098e-09	1.41374e-05
PRKY	7.20553	2.61451e-08	3.7601e-05
HEY2	2.93969	5.34941e-08	6.95072e-05
LDLRAD4	1.49443	5.63855e-08	6.95072e-05
HUNK	1.31313	6.63602e-08	7.63496e-05
ADAMTS20	-2.03708	8.36704e-08	9.0249e-05
LIN28A	-4.46457	1.54067e-07	0.000156406
NFIX	3.75605	2.21749e-07	0.000212608
CFAP410	1.13872	2.83847e-07	0.000257823
CABP7	2.16062	3.14081e-07	0.00027102
ADM2	1.92152	4.66715e-07	0.000383551
FBLIM1	1.1314	5.29729e-07	0.000415548
MASP1	2.08022	8.76221e-07	0.000657471
SSC5D	1.75085	9.33529e-07	0.000671285
SON	0.714988	1.08989e-06	0.000752375
CRLF1	2.90744	1.32017e-06	0.000843831
LRRC3	1.15696	1.28465e-06	0.000843831
OLFML2A	3.43125	1.73467e-06	0.00106917
TEX2	0.815003	1.92414e-06	0.00114506
ACSL4	-1.13745	2.49441e-06	0.00138866
UBE2G2	0.801433	2.48973e-06	0.00138866
CKS2	-0.68782	2.73802e-06	0.00147665
KCNG1	1.86454	3.01042e-06	0.00157436
ZFPM2	1.74453	3.80249e-06	0.0019301
UBE2C	-0.946334	4.42879e-06	0.00218377
PTTG1IP	0.617036	4.70424e-06	0.00225516
LRAT	-1.90429	4.87061e-06	0.00227181
SLITRK4	-1.2165	5.01575e-06	0.00227794
LRRN1	1.39992	5.71661e-06	0.00252967
AGPAT3	1.35063	6.6338e-06	0.00276282
CFAP298	0.827349	6.88383e-06	0.00276282
GLRA2	-1.50614	6.48755e-06	0.00276282
H2BC7	-4.17019	6.75538e-06	0.00276282
BEND4	-1.98699	7.08728e-06	0.00277982
PRRG1	-1.03786	7.38921e-06	0.00283384
RAB3C	-1.07926	7.98267e-06	0.00293321
TCIM	-2.40085	7.98822e-06	0.00293321
INHBB	2.00935	8.65357e-06	0.00311132
TOP2A	-0.841512	9.55098e-06	0.0033639
CHAC1	1.46762	1.00385e-05	0.00346489
PLCXD3	-2.68445	1.08493e-05	0.00367131
PRDM11	0.799576	1.18539e-05	0.00393414
SYNDIG1	2.28464	1.248e-05	0.00406378
IL10RB	0.976597	1.36657e-05	0.00436746
GSG1L	2.18732	1.48017e-05	0.00464449
FGFBP3	-1.60982	1.68597e-05	0.00510466
NRIP3	-2.19867	1.66192e-05	0.00510466
SLC15A2	1.85728	1.76245e-05	0.00524421
CCDC187	2.7931	1.88838e-05	0.00552368
POU2F1	-0.821111	1.92809e-05	0.00554582
BCAT1	-1.43534	2.37661e-05	0.00643186
KDM5C	-0.939365	2.38521e-05	0.00643186
MCM3AP	0.68363	2.36047e-05	0.00643186
WNT7A	-2.55961	2.31299e-05	0.00643186
SCGN	-3.90305	2.44722e-05	0.00649755
GRID2	-1.82836	2.49708e-05	0.00652949
LTB4R	1.54653	2.56561e-05	0.00660855
TENM4	0.803959	2.60881e-05	0.006621
PTCH1	-1.31232	2.72656e-05	0.00681955
CHST6	1.72754	2.78028e-05	0.00685458
CHMP4C	2.33046	3.25182e-05	0.00790422
IFNAR1	0.87077	3.50607e-05	0.00828874
NUF2	-1.139	3.45989e-05	0.00828874
IL17RC	1.27471	3.64834e-05	0.00850852
KIF2C	-1.10766	4.01127e-05	0.00923021
LAMC2	1.76269	4.29161e-05	0.00974534
APOL4	2.44758	4.41176e-05	0.00983114
BCAN	4.03877	4.44332e-05	0.00983114
HMGB2	-0.908047	4.50496e-05	0.00984134
CBR1	1.28631	4.91866e-05	0.0103127
CDCA3	-0.884949	4.91779e-05	0.0103127
FBN3	0.773139	4.95976e-05	0.0103127
RAB33A	-1.19246	4.84286e-05	0.0103127
NPPC	-4.01461	5.33972e-05	0.0109706
CCKAR	3.28443	5.66659e-05	0.0113258
CCNA2	-0.838483	5.6401e-05	0.0113258
EZR	0.656027	5.77515e-05	0.0113258
ISLR	2.04737	5.74403e-05	0.0113258
LMO1	-2.62568	6.09889e-05	0.0115008
NFIB	1.72082	6.13093e-05	0.0115008
SUSD6	0.674273	6.00785e-05	0.0115008
TOR4A	1.5545	6.05201e-05	0.0115008
HSPA1B	-3.04613	6.2803e-05	0.0115606
NDUFV3	0.685339	6.29676e-05	0.0115606
COL9A3	1.69563	7.13885e-05	0.0129687
HMGA1	-1.52112	7.74766e-05	0.0137899
SOX1	-0.976791	7.75072e-05	0.0137899
EBF2	1.14263	8.674e-05	0.0152751
IL11RA	0.728251	8.80389e-05	0.0153472
SLC35F3	-1.42352	9.41666e-05	0.0159326
TLR1	4.64305	9.38853e-05	0.0159326
ZBTB16	-1.41301	9.33876e-05	0.0159326
CLRN1-AS1	-4.27663	9.77266e-05	0.016217
WIF1	3.03403	9.71966e-05	0.016217
PEG10	-0.601508	9.98897e-05	0.0164181
LAMP5	-4.43826	0.000101557	0.0165346
RNF39	5.75053	0.000106782	0.0172228
KPNA2	-0.722795	0.000111553	0.0175888
MAD2L1	-0.941777	0.000112108	0.0175888
SORL1	-1.05496	0.000111476	0.0175888
FGF3	-7.32272	0.000119085	0.018515
UGT8	-1.25088	0.000122326	0.0188492
CENPE	-0.948996	0.000126002	0.0192437
TNS2	1.5753	0.000129057	0.0195374
MXRA5	-1.96719	0.000132108	0.0198253
RBPMS	-1.84921	0.000135422	0.0201475
CDH22	-2.77997	0.000138259	0.0203938
TFPI	-2.74928	0.000146786	0.0214681
HMGB3	-0.642532	0.000157411	0.0226383
SLC2A14	-4.63205	0.000159136	0.0226973
GAS2L3	-0.822059	0.000160949	0.0227676
LINC01547	1.63583	0.000167851	0.023551
ART3	2.20044	0.000179674	0.0240373
GLDN	-3.75616	0.000173647	0.0240373
IL3RA	1.37664	0.000174657	0.0240373
MIR7-3HG	-2.84619	0.000177162	0.0240373
PTGER3	-2.74438	0.000176672	0.0240373
VCAM1	-2.28186	0.00017883	0.0240373
HMGCR	-1.13321	0.000187989	0.0249563
HSF4	1.37144	0.00019386	0.0254715
PPP1R11	3.6973	0.000194822	0.0254715
PBK	-0.925892	0.000197996	0.0256918
SORCS1	-2.70642	0.000201809	0.0257987
TNK1	1.03544	0.000200858	0.0257987
LOC101929599	-3.62118	0.000207005	0.0262683
SSTR2	1.3987	0.000210454	0.0265111
AURKA	-0.747512	0.000219941	0.0267546
DIAPH3	-0.822794	0.000220139	0.0267546
FAM72B	-1.31638	0.00021794	0.0267546
HMGCS1	-1.41839	0.000214707	0.0267546
PTTG1	-0.788435	0.000219253	0.0267546
CD247	-2.95948	0.000227344	0.0271494
PGF	2.25036	0.000226025	0.0271494
SLC2A3	-1.83122	0.000228106	0.0271494
LTN1	0.562159	0.000235128	0.0277934
SHH	-2.47087	0.000240325	0.0282145
IP6K2	-0.540668	0.000246841	0.0287837
TRIM6	-2.12344	0.000251527	0.0291333
ESRG	-6.23923	0.000255383	0.029188
LINC01414	-2.2223	0.000254513	0.029188
CHST8	1.11504	0.000261894	0.0297353
DPPA4	-3.51008	0.000266603	0.0298769
OSBPL10	1.52649	0.000265538	0.0298769
SLC8B1	1.19591	0.000277975	0.0309502
H2BU1	-2.99089	0.000282226	0.0312222
SCUBE2	-2.62419	0.000286545	0.031498
GRIN2B	-1.61571	0.00028923	0.0315919
BUB1	-0.783408	0.000293649	0.0318332
FAM207A	0.872108	0.000295128	0.0318332
TSPAN10	1.84168	0.000301028	0.032268
AQP1	2.90903	0.000320928	0.0341887
DEPDC1	-0.89611	0.000323612	0.0342188
RAD51AP1	-0.791215	0.000325175	0.0342188
DCN	2.77113	0.000330631	0.034582
ANKRD18B	-1.79018	0.000339682	0.0346785
GPR149	-3.16204	0.000347507	0.0346785
INSIG1	-2.19598	0.000347629	0.0346785
KCNC2	1.36247	0.000343089	0.0346785
PNMA5	-2.98796	0.00034057	0.0346785
PRMT2	0.680323	0.000336539	0.0346785
RHBDL1	0.818083	0.000345518	0.0346785
ZCWPW1	0.969026	0.000336265	0.0346785
LIN28B	-1.46592	0.000352988	0.0347495
TRAPPC10	0.636794	0.000354339	0.0347495
TSGA10IP	-1.90185	0.000354381	0.0347495
CCNB2	-0.874873	0.000358124	0.0349181
ZNF436	0.901349	0.000361648	0.0350636
DIP2A	0.558214	0.000376691	0.0361163
NPTX1	1.90747	0.000374796	0.0361163
CCDC154	1.17283	0.000392488	0.036417
EOMES	1.85799	0.000389301	0.036417
FBLN1	0.95119	0.00038628	0.036417
NPR3	2.42345	0.000390841	0.036417
STK24	-0.537696	0.000385344	0.036417
TBX2	5.00081	0.000388099	0.036417
FEZF1	-1.87709	0.000399164	0.0367784
PCDH11Y	4.01669	0.000400645	0.0367784
BASP1P1	-3.60657	0.000411248	0.0369041
FOXM1	-0.788757	0.000412707	0.0369041
FOXP4	-1.26903	0.000404589	0.0369041
PNMA6F	-2.88686	0.000406912	0.0369041
STOX1	0.792859	0.000412221	0.0369041
NHLRC2	-0.503868	0.000418013	0.0371859
ASS1	1.01531	0.000431693	0.037818
EFS	0.61898	0.000428364	0.037818
STUM	1.74143	0.000431177	0.037818
SALL4	-1.46672	0.000445853	0.0388612
GOLIM4	0.537161	0.00045266	0.0392563
LGR5	-1.2989	0.000458213	0.0393425
SETD4	0.701693	0.000457079	0.0393425
EPB41L2	-0.97633	0.000474491	0.0402536
LRP2	-0.651936	0.000475242	0.0402536
NXPH3	1.92259	0.000478155	0.0402536
PDXK	0.938493	0.000477416	0.0402536
FEZF1-AS1	-1.8119	0.000492437	0.0412548
CENPA	-0.769622	0.000495018	0.0412706
RAI14	-0.548202	0.000500332	0.0415132
IFI44	2.41646	0.000507412	0.0418992
GLP1R	-2.7344	0.000514771	0.0421038
MIR124-2	-2.00659	0.000512369	0.0421038
CLK1	-1.03104	0.000547115	0.0444008
SLC16A1	-0.71522	0.000548	0.0444008
TSKU	0.828521	0.000553517	0.0446383
NCAPG	-0.868349	0.000560483	0.0449899
ADAM8	1.08191	0.000571705	0.0454676
NAALAD2	-1.62344	0.000569623	0.0454676
RAPGEF5	-1.23512	0.000599981	0.0474976
KCNJ5	2.00468	0.000604547	0.0476405
ECHDC2	1.56068	0.000608415	0.0477274
LOC646903	-0.868186	0.000612833	0.0478121
RAB26	1.22303	0.000615036	0.0478121
ENTPD2	3.37064	0.000622303	0.0479912
LIMS2	1.48935	0.000622901	0.0479912
CASP6	0.805345	0.000626961	0.0480893
VPS26C	0.675317	0.000638086	0.0487261
CDK1	-0.668982	0.000642284	0.0488305
COPG2	-0.601648	0.000646556	0.0489124
SNCB	1.70452	0.000649029	0.0489124
CCNB1	-0.725477	0.000662316	0.0489364
ELFN2	1.46341	0.000666361	0.0489364
INMT	-4.18502	0.000660705	0.0489364
NFIC	1.43666	0.000661661	0.0489364
NKX1-2	-3.96924	0.000662202	0.0489364
SSBP3-AS1	-0.915803	0.000665306	0.0489364
OTP	-5.74654	0.000672451	0.0491744

## Sheet: DIV 35
Gene Symbol	log2 (Fold Change)	P-value	Adjusted p-value
CKB	-1.16495	5.41e-140	9.14e-136
XIST	-10.8976	1.4e-137	1.18e-133
AMOT	1.36545	1.69e-128	9.49e-125
POU3F3	-0.8695	1.87e-123	7.9e-120
TSPAN18	-0.75032	8.55e-92	2.89e-88
LOC440173	-4.31978	1.69e-84	4.75e-81
LINC00205	1.04866	9.4e-68	2.27e-64
AP1S2	1.16671	1.15e-67	2.42e-64
CCDC80	1.42234	1.15e-66	2.16e-63
GAS1	1.58458	6.2e-63	1.05e-59
ABAT	-0.989201	1.13e-59	1.59e-56
LHX9	5.95936	3.27e-58	4.25e-55
KCTD12	1.54762	4.91e-56	5.92e-53
AGO1	-0.806661	2.81e-53	3.16e-50
RGMA	-1.08904	6.63e-53	7e-50
NRIP1	0.895433	7.37e-52	7.32e-49
TP53INP1	-0.860451	2.86e-51	2.68e-48
CPLX2	-2.78124	1.7e-50	1.51e-47
CAPN6	6.3458	2.34e-49	1.98e-46
SOX21	-1.08904	1.26e-47	1.01e-44
RBBP7	0.755004	2.88e-47	2.21e-44
CXCR4	-0.895367	8.17e-46	6e-43
BAIAP2L1	2.79723	1.49e-44	1.05e-41
EIF1B	-0.780559	1.66e-44	1.12e-41
RASD1	-2.15418	2.15e-43	1.4e-40
RSPO3	6.26393	9.81e-43	6.13e-40
HES3	-4.37253	1.98e-41	1.19e-38
SOX9	1.59745	3.13e-40	1.82e-37
PRMT2	0.802488	3.63e-40	2.04e-37
ARHGEF40	0.753435	2.08e-39	1.1e-36
POU6F2	-2.71512	2.27e-39	1.16e-36
PSMG1	1.07776	1.39e-38	6.9e-36
FAM181B	2.08441	1.37e-36	6.43e-34
MYO1D	1.44234	3.83e-36	1.75e-33
PTPRG	0.679394	2.48e-35	1.1e-32
NRP2	1.95123	2.69e-35	1.16e-32
HUNK	1.05236	3.92e-35	1.65e-32
VANGL2	-0.803384	4.44e-35	1.83e-32
STAT6	1.52684	7.63e-35	3.07e-32
HMGN1	0.641064	2.75e-34	1.08e-31
ADM	-3.28813	3.33e-34	1.28e-31
PDXK	0.705202	4.03e-34	1.51e-31
NAP1L1	-0.532037	1.28e-33	4.71e-31
ZFHX4	1.07932	1.64e-33	5.9e-31
MECOM	4.49598	1.1e-32	3.86e-30
WWC1	-1.15291	2.41e-32	8.32e-30
SON	0.567617	3.21e-31	1.06e-28
LINC02693	-1.05345	2.32e-30	7.38e-28
GNG2	-1.1609	2.67e-30	8.36e-28
DOCK10	1.67447	4.74e-30	1.45e-27
GAD1	-3.75624	7.34e-30	2.21e-27
MXRA8	1.84307	1.04e-29	3.08e-27
BCL11A	2.17558	1.08e-29	3.15e-27
EPB41L3	0.987208	1.86e-29	5.31e-27
LTBP3	1.10209	1.97e-29	5.55e-27
LRRC8C	2.02686	2.19e-29	6.07e-27
MCM3	0.535766	3.75e-29	1.02e-26
RRP1B	0.623647	6.17e-29	1.63e-26
UHMK1	-0.785011	2.29e-28	5.94e-26
MKRN1	-0.594797	3.76e-28	9.61e-26
SERINC2	1.04946	4.33e-28	1.09e-25
RDH10	2.58865	5.41e-28	1.34e-25
LMO4	0.995931	6.3e-28	1.54e-25
TAGLN3	-0.984397	7.73e-28	1.87e-25
EYA1	1.62807	1.14e-27	2.7e-25
NRARP	-1.16828	1.69e-27	3.96e-25
CHAF1B	1.12665	2.39e-27	5.54e-25
CAPN1	0.664383	6.22e-27	1.42e-24
CHL1	8.1686	7.67e-27	1.73e-24
MYBL2	0.599651	1.38e-26	3.02e-24
CSPG5	-1.11438	6.4e-26	1.39e-23
MIS18A	0.847677	1.09e-25	2.32e-23
RFX3	-0.618595	2.04e-25	4.31e-23
KANK1	1.49558	2.74e-25	5.71e-23
GSN	1.79453	2.95e-25	6.07e-23
ADAMTS9	2.75219	4.55e-25	9.25e-23
CPVL	2.29368	4.93e-25	9.9e-23
MXD1	-1.16064	5.76e-25	1.13e-22
GABPA	0.629826	5.77e-25	1.13e-22
PCDH19	-1.59464	1.42e-24	2.76e-22
EPB41L4A	-0.690889	1.68e-24	3.22e-22
FOXN4	-1.62736	3.09e-24	5.87e-22
MOV10	0.703461	4.66e-24	8.74e-22
PALLD	1.12649	6.67e-24	1.24e-21
DIO3	-2.36676	8.37e-24	1.54e-21
TMEM109	1.34387	9.21e-24	1.67e-21
CADM4	-0.584595	3.2e-23	5.68e-21
KIF21A	-1.85064	4.95e-23	8.7e-21
GOLT1B	-0.851656	9.84e-23	1.7e-20
SOD1	0.845956	1.57e-22	2.67e-20
PLCB1	-1.71502	1.85e-22	3.12e-20
SP140L	-8.10704	1.97e-22	3.29e-20
ALPK1	2.5871	2.04e-22	3.38e-20
ZNF22	-0.661724	2.85e-22	4.68e-20
SPAG9	-0.538937	2.89e-22	4.68e-20
MAP1B	-0.937153	3.4e-22	5.46e-20
CHD3	0.516146	4.01e-22	6.39e-20
CXCL14	5.42028	4.08e-22	6.43e-20
DIO3OS	-2.17891	5.32e-22	8.31e-20
CDK16	0.573959	6.07e-22	9.32e-20
ARNT2	-0.575248	6.44e-22	9.79e-20
TENT5C	4.10679	1.39e-21	2.06e-19
FZD8	3.05289	1.68e-21	2.47e-19
PPP1CC	-0.677413	3.1e-21	4.51e-19
CBX2	0.554946	3.3e-21	4.76e-19
PIK3C2B	-0.756712	4.15e-21	5.94e-19
SLC19A1	1.08733	4.72e-21	6.7e-19
NAA25	-0.637244	5e-21	7.03e-19
DTX4	-1.76759	6.01e-21	8.38e-19
SOX3	-1.80054	7.58e-21	1.05e-18
PHF21B	-1.32501	8.09e-21	1.11e-18
ITGB8	-1.87235	1.29e-20	1.76e-18
VXN	-3.11427	2.07e-20	2.8e-18
SELENBP1	1.39469	2.09e-20	2.8e-18
SYAP1	0.594236	2.81e-20	3.73e-18
TFAP2C	3.93721	2.99e-20	3.94e-18
PLXDC2	1.11627	4.34e-20	5.68e-18
NCAN	-1.74122	4.86e-20	6.31e-18
PPM1E	-0.906327	5e-20	6.45e-18
ATP5PF	0.685502	5.19e-20	6.64e-18
ST18	-1.95903	5.57e-20	7.07e-18
TWF1	-0.769137	9.71e-20	1.21e-17
SIPA1L2	-1.2823	1.13e-19	1.4e-17
RBM6	-0.588481	1.19e-19	1.47e-17
DSP	2.82616	1.35e-19	1.64e-17
KLHL29	1.96068	1.37e-19	1.66e-17
MFAP2	1.08949	1.73e-19	2.07e-17
CELSR2	-0.84175	1.76e-19	2.09e-17
BHLHE40	-2.53099	1.78e-19	2.1e-17
CRABP2	1.24932	1.88e-19	2.2e-17
LSR	4.22858	2.13e-19	2.48e-17
LGR5	2.71065	2.46e-19	2.81e-17
ZNF572	6.66667	2.48e-19	2.81e-17
GLDC	-0.77183	2.86e-19	3.22e-17
LINC01578	-0.611864	2.99e-19	3.35e-17
LOC441204	-0.90502	3.12e-19	3.46e-17
BAIAP2	-0.595658	3.63e-19	4e-17
CCN1	-1.77199	3.82e-19	4.16e-17
CCBE1	3.52257	3.92e-19	4.24e-17
KAZALD1	2.43568	4.3e-19	4.62e-17
CACNG7	-1.32427	8.77e-19	9.31e-17
RND2	-1.15021	1.3e-18	1.38e-16
BCAN	3.42797	1.48e-18	1.55e-16
CAST	0.80426	1.78e-18	1.84e-16
BCAS3	-0.971845	1.89e-18	1.94e-16
IKBKE	1.85386	1.91e-18	1.95e-16
BTN2A2	1.15098	2e-18	2.03e-16
CS	-0.657215	2.19e-18	2.21e-16
PRKD1	1.24486	2.71e-18	2.73e-16
CTNNBIP1	0.686218	2.84e-18	2.84e-16
TRIM4	-4.06628	4.05e-18	4.02e-16
THCAT155	-3.11431	5.68e-18	5.58e-16
URB1	0.773749	8.12e-18	7.93e-16
RASSF2	-1.46621	8.67e-18	8.41e-16
CDC6	0.693479	9.45e-18	9.11e-16
ARRDC3	-0.632556	9.69e-18	9.29e-16
PDK2	0.953199	1.16e-17	1.11e-15
DOK4	0.765566	1.19e-17	1.13e-15
FOXO3	0.751197	1.25e-17	1.17e-15
SLCO1A2	-3.804	1.34e-17	1.25e-15
CFLAR	-2.36618	1.46e-17	1.35e-15
LSS	1.39763	1.49e-17	1.38e-15
RTKN	0.920293	1.53e-17	1.4e-15
VPS26C	0.593453	2.13e-17	1.94e-15
NFIB	1.98901	2.51e-17	2.27e-15
NAT8L	-0.668338	2.77e-17	2.49e-15
DONSON	0.808849	3.19e-17	2.85e-15
SEMA3B	1.98848	3.62e-17	3.21e-15
LOC339862	-6.54947	4.47e-17	3.93e-15
SPINK5	-2.95841	6.7e-17	5.86e-15
GALNT10	1.01261	6.77e-17	5.89e-15
PLEKHA4	1.64957	8.9e-17	7.66e-15
ADA2	-1.57486	9.35e-17	8.01e-15
SYTL1	3.29512	9.86e-17	8.41e-15
NEXMIF	-1.27337	1.05e-16	8.93e-15
ZNF185	1.67983	1.06e-16	8.97e-15
FAM171B	0.700341	1.1e-16	9.25e-15
TRIM2	-0.698651	1.25e-16	1.05e-14
LPIN3	1.5884	1.28e-16	1.06e-14
KLHL28	-0.631756	1.84e-16	1.51e-14
SRRM3	-1.58559	1.85e-16	1.51e-14
ATP5MC2	-0.623807	2.36e-16	1.91e-14
LRP1B	1.84698	2.62e-16	2.09e-14
LIFR	-1.39945	3.26e-16	2.57e-14
QKI	-0.617944	3.5e-16	2.75e-14
GATA2	-3.33596	3.73e-16	2.91e-14
OSBPL10	2.74019	3.89e-16	3.03e-14
B3GNT2	1.31553	4.77e-16	3.69e-14
DLL4	-1.70905	5.61e-16	4.3e-14
JPH4	1.41758	5.85e-16	4.47e-14
SLC4A2	0.734771	5.88e-16	4.47e-14
GPD2	0.701141	5.92e-16	4.48e-14
PAX7	-2.75053	6.25e-16	4.71e-14
NDUFV3	0.672615	6.5e-16	4.88e-14
FUCA2	-0.874762	9.71e-16	7.16e-14
CXXC4	-0.920002	9.97e-16	7.32e-14
FMN2	-0.904011	1.09e-15	7.99e-14
UNC13B	-0.51056	1.16e-15	8.45e-14
CASD1	-0.500108	1.18e-15	8.55e-14
NAP1L2	-1.33194	1.2e-15	8.61e-14
THSD7B	2.62013	1.2e-15	8.61e-14
PLAAT3	-1.38664	1.23e-15	8.82e-14
GLYCTK-AS1	-1.02449	1.53e-15	1.09e-13
RICTOR	-0.525475	1.65e-15	1.17e-13
ADARB1	1.4001	1.81e-15	1.27e-13
ADGRA1	-1.30081	1.84e-15	1.28e-13
LRFN5	1.82784	2.28e-15	1.58e-13
TMTC1	1.30867	2.29e-15	1.58e-13
BTG2	-1.00596	2.59e-15	1.77e-13
PRDM16	3.64781	2.94e-15	1.99e-13
CNTLN	0.985503	2.97e-15	2.01e-13
HSD17B12	-0.719403	3.09e-15	2.08e-13
ATP1A3	-1.71778	3.47e-15	2.3e-13
GRN	0.628494	4.86e-15	3.2e-13
LRRC3	0.972434	5.84e-15	3.82e-13
TENM3-AS1	2.5502	6.3e-15	4.11e-13
TSPAN13	-0.78297	6.35e-15	4.12e-13
LINC00649	-4.11884	7e-15	4.53e-13
GLYCTK	-0.695507	7.71e-15	4.97e-13
SKIL	-0.62066	8.41e-15	5.4e-13
PLEKHH1	-1.11145	9.07e-15	5.78e-13
BCAR3	0.945726	1.05e-14	6.64e-13
SORBS2	-0.730553	1.07e-14	6.73e-13
HMG20B	0.616531	1.19e-14	7.49e-13
PURPL	-2.54922	1.31e-14	8.19e-13
SLC25A39	0.664108	1.84e-14	1.13e-12
SOX21-AS1	-1.07361	1.84e-14	1.13e-12
ETS2	1.22183	2.11e-14	1.29e-12
TUBB4A	-1.53134	2.24e-14	1.37e-12
ONECUT1	-1.49933	2.53e-14	1.54e-12
COX7A2L	-0.515414	2.66e-14	1.61e-12
CRTAP	0.868253	2.97e-14	1.78e-12
STK39	-0.501905	3.13e-14	1.87e-12
PODXL	-1.00137	3.37e-14	2e-12
PCDHB16	-2.28961	3.99e-14	2.36e-12
DYRK2	-0.549965	4.73e-14	2.79e-12
DPYSL5	-0.944279	5.03e-14	2.96e-12
POGLUT3	0.650237	5.23e-14	3.07e-12
CDH19	5.97845	5.25e-14	3.07e-12
TRIM48	-3.76713	5.45e-14	3.18e-12
DTX1	-1.76473	5.77e-14	3.35e-12
PAX5	-1.67169	6.14e-14	3.54e-12
LIPG	-0.975064	6.63e-14	3.79e-12
BEND7	-1.06691	6.68e-14	3.81e-12
INPP4B	1.73293	6.81e-14	3.87e-12
CCND2	-0.842074	6.98e-14	3.95e-12
CHRDL1	2.68157	7.3e-14	4.12e-12
PATZ1	-0.631857	7.71e-14	4.34e-12
EPHB4	0.883848	8.44e-14	4.72e-12
MIR924HG	-2.40329	8.53e-14	4.75e-12
CASC9	-3.36793	8.92e-14	4.95e-12
HOXA11	8.46183	1.08e-13	5.95e-12
VCL	0.699553	1.21e-13	6.64e-12
FKBP5	0.527603	1.42e-13	7.71e-12
SLC25A3	-0.52302	1.44e-13	7.83e-12
LDLRAD3	-0.595569	1.49e-13	8.04e-12
CD164	0.798954	1.68e-13	9.08e-12
FRAS1	1.59328	1.69e-13	9.09e-12
ROR1	1.85142	1.94e-13	1.04e-11
DPPA4	-1.99886	2.17e-13	1.15e-11
LHX2	7.37946	2.24e-13	1.19e-11
WNT4	3.96169	2.34e-13	1.24e-11
BAHD1	-0.561465	2.38e-13	1.25e-11
TIAM1	0.797032	2.53e-13	1.33e-11
HOXA10	10.0567	2.7e-13	1.4e-11
IFRD1	-0.609849	2.76e-13	1.43e-11
SLC7A8	2.77521	2.97e-13	1.53e-11
CBR1	1.30418	3.71e-13	1.9e-11
ANGPT1	2.03574	3.89e-13	1.99e-11
BHLHE22	-2.03325	4.03e-13	2.05e-11
PARM1	3.00557	4.04e-13	2.05e-11
KIF1B	-0.563399	4.29e-13	2.17e-11
RRP1	0.818343	4.81e-13	2.42e-11
RHBDL3	-1.71737	4.84e-13	2.43e-11
GNAO1	-1.90223	4.97e-13	2.48e-11
FHDC1	1.87177	5.84e-13	2.9e-11
ATP5PO	0.503632	5.93e-13	2.94e-11
CALHM2	1.80109	5.96e-13	2.94e-11
TANC1	1.61578	7.14e-13	3.51e-11
OBSL1	0.525066	7.17e-13	3.52e-11
MPP5	-0.506627	7.45e-13	3.65e-11
ATF7IP	-0.504515	7.88e-13	3.85e-11
PDE4B	-1.81327	8.43e-13	4.1e-11
C2orf72	-2.39457	8.53e-13	4.14e-11
KIAA1958	-0.694201	8.74e-13	4.23e-11
ZSWIM6	-1.19745	8.82e-13	4.26e-11
PCDHB2	-0.523308	9.24e-13	4.44e-11
LTBP1	0.679713	9.41e-13	4.51e-11
NKX1-2	-4.00445	1.04e-12	4.96e-11
C21orf58	0.933415	1.05e-12	4.98e-11
COL25A1	3.66943	1.05e-12	4.98e-11
DAZAP2	-1.0479	1.11e-12	5.24e-11
IFITM3	0.670978	1.13e-12	5.31e-11
COL14A1	5.23943	1.23e-12	5.77e-11
MACIR	-0.906205	1.32e-12	6.17e-11
TRIB2	-0.822012	1.33e-12	6.21e-11
TUNAR	-2.25823	1.35e-12	6.26e-11
RIMKLA	-3.43133	1.42e-12	6.56e-11
GABRG2	-5.82065	1.5e-12	6.9e-11
LINC00599	-2.40724	1.58e-12	7.27e-11
NEUROG2	1.02924	1.62e-12	7.44e-11
GAS2L3	-0.628432	1.71e-12	7.82e-11
SH3BP2	0.635853	1.82e-12	8.3e-11
PHOX2B	-3.93359	1.83e-12	8.35e-11
CDKN1A	-0.930038	1.86e-12	8.42e-11
ARL4A	-1.19306	1.93e-12	8.73e-11
PLS3	1.54611	1.99e-12	8.99e-11
SPIN1	0.605015	2.04e-12	9.17e-11
PCDHA10	-1.45125	2.07e-12	9.27e-11
NT5DC3	1.29241	2.18e-12	9.72e-11
LGR4	-0.602838	2.19e-12	9.75e-11
SYNE2	0.587239	2.29e-12	1.02e-10
CHORDC1	-0.730097	2.53e-12	1.12e-10
NAXE	0.654468	2.82e-12	1.25e-10
RAB11FIP1	0.795711	2.93e-12	1.29e-10
SULT1C4	1.85696	3.03e-12	1.33e-10
NEUROD4	-1.54295	3.11e-12	1.36e-10
CHTF18	0.637372	3.21e-12	1.4e-10
IQGAP1	0.916137	3.3e-12	1.43e-10
POU3F2	-1.99488	3.34e-12	1.45e-10
ATL3	1.17766	3.67e-12	1.59e-10
GXYLT1	0.551261	3.85e-12	1.66e-10
COTL1	-0.769142	4.05e-12	1.73e-10
MYH9	0.977969	4.12e-12	1.75e-10
ZNF441	-0.791213	4.12e-12	1.75e-10
KIFAP3	0.55103	4.16e-12	1.76e-10
AGO3	-0.596556	4.26e-12	1.8e-10
LRP2	-0.627481	4.41e-12	1.86e-10
ST7	-0.901959	4.63e-12	1.95e-10
PAX3	0.774316	4.92e-12	2.07e-10
GDF10	3.84273	5.04e-12	2.11e-10
OGN	4.18107	5.37e-12	2.24e-10
FNDC10	1.02032	5.38e-12	2.24e-10
MIR124-2HG	-1.44856	5.51e-12	2.29e-10
TPBG	3.05338	5.52e-12	2.29e-10
LOC400940	-2.3972	5.92e-12	2.45e-10
TPPP	-1.22387	6.03e-12	2.49e-10
MOB1B	-0.746209	6.15e-12	2.53e-10
MGC12916	-1.80462	6.44e-12	2.64e-10
MEF2C	1.99302	6.78e-12	2.76e-10
LINC01102	-2.61053	6.95e-12	2.83e-10
TLE1	0.730209	7.05e-12	2.86e-10
SIX2	2.49306	7.23e-12	2.93e-10
FARP1	1.10094	7.82e-12	3.15e-10
GRIN3A	3.59988	7.83e-12	3.15e-10
SLC45A3	1.53443	7.93e-12	3.18e-10
TRAF3IP2	1.77256	8.03e-12	3.21e-10
VGF	-1.58559	9.41e-12	3.76e-10
HLCS	0.734264	9.66e-12	3.84e-10
ADCY2	2.84084	9.86e-12	3.92e-10
SST	2.15992	1.01e-11	3.99e-10
COL5A2	2.39932	1.1e-11	4.33e-10
CD24	-1.10979	1.12e-11	4.41e-10
TMEM132D	3.10168	1.18e-11	4.65e-10
PCDHGA3	-4.45286	1.21e-11	4.73e-10
MYBL1	-0.790337	1.34e-11	5.21e-10
DDX60	1.0859	1.36e-11	5.28e-10
ADAMTSL1	1.23467	1.41e-11	5.46e-10
ITGA4	1.90007	1.43e-11	5.52e-10
KCNH3	-1.91679	1.44e-11	5.56e-10
SPATA13	-0.507088	1.49e-11	5.71e-10
SEMA5B	-1.32736	1.56e-11	5.98e-10
PTX3	-1.90487	1.7e-11	6.48e-10
TLN1	0.864889	1.84e-11	6.99e-10
RAB33A	-1.56244	1.85e-11	7.01e-10
JPT1	-0.597456	1.96e-11	7.42e-10
MT1F	-3.99347	2.17e-11	8.18e-10
PABPC1L	0.656484	2.18e-11	8.18e-10
CD81	0.561092	2.26e-11	8.49e-10
NBPF14	1.20797	2.27e-11	8.5e-10
ADARB2	-2.99971	2.34e-11	8.73e-10
TIGD7	-0.772568	2.39e-11	8.92e-10
GAS2	2.66308	2.49e-11	9.2e-10
PANTR1	-1.68861	2.69e-11	9.94e-10
GREM2	-1.84309	2.89e-11	1.06e-09
LINC00938	-0.613089	2.93e-11	1.08e-09
VSTM2A	-2.91285	3.05e-11	1.12e-09
FBN1	1.79355	3.51e-11	1.28e-09
ZNF467	1.14501	3.53e-11	1.28e-09
TIGD1	-0.594114	3.54e-11	1.28e-09
TXNRD3	1.53204	3.82e-11	1.38e-09
CTDSP1	0.877796	3.93e-11	1.42e-09
GAD2	-2.81301	3.95e-11	1.42e-09
SCG3	-2.26802	4.96e-11	1.78e-09
SERPING1	1.28178	5.2e-11	1.87e-09
FOXRED2	0.604974	5.56e-11	1.98e-09
PLIN2	-1.24846	5.57e-11	1.98e-09
FBXO32	-2.18526	6.42e-11	2.28e-09
SEC11C	-0.813557	6.43e-11	2.28e-09
FBN3	1.88212	6.63e-11	2.35e-09
SNTA1	0.910258	6.91e-11	2.44e-09
TSPAN4	0.682387	6.93e-11	2.44e-09
DTNB	0.811862	6.96e-11	2.45e-09
SNX30	-0.669756	7.41e-11	2.6e-09
CCT8	0.635539	7.56e-11	2.65e-09
F2RL2	3.59805	7.93e-11	2.77e-09
AHDC1	0.728762	8.13e-11	2.84e-09
MITF	1.75899	8.63e-11	3e-09
ST8SIA6	5.07853	8.9e-11	3.08e-09
ZC3H12C	-1.19927	9.52e-11	3.29e-09
FN1	1.60002	9.71e-11	3.34e-09
RASAL2	-0.926926	9.74e-11	3.35e-09
ADAMTS5	4.02169	9.97e-11	3.42e-09
HES6	-0.929449	1.01e-10	3.45e-09
ZBTB41	-0.526692	1.05e-10	3.58e-09
MIR9-3HG	-3.05644	1.14e-10	3.88e-09
ARX	4.8593	1.22e-10	4.13e-09
GARNL3	0.981087	1.22e-10	4.13e-09
EFCC1	-1.23323	1.22e-10	4.13e-09
PCDH15	-1.11978	1.22e-10	4.13e-09
IL10RB	1.10965	1.23e-10	4.14e-09
BMP6	4.13187	1.24e-10	4.15e-09
PRKAR2A	0.545899	1.28e-10	4.28e-09
ZSCAN18	-0.669946	1.28e-10	4.29e-09
IRX2	-2.01544	1.3e-10	4.31e-09
GRIA1	-1.84455	1.31e-10	4.34e-09
TLN2	1.15919	1.37e-10	4.54e-09
MT1X	-2.41242	1.44e-10	4.75e-09
EPB41L4A-AS1	-0.736079	1.5e-10	4.94e-09
PCDH17	-1.45346	1.58e-10	5.2e-09
ADAM11	0.885059	1.63e-10	5.34e-09
PHC3	-0.568336	1.67e-10	5.46e-09
FBLIM1	1.04793	1.68e-10	5.51e-09
DDX47	-0.532179	1.69e-10	5.52e-09
ASIC4	-2.16418	1.71e-10	5.56e-09
RASSF10	-1.75602	1.87e-10	6.07e-09
FKBP4	-0.672812	1.87e-10	6.07e-09
SLC32A1	-3.97562	1.9e-10	6.13e-09
AP2S1	0.534216	1.94e-10	6.27e-09
REEP3	-0.550987	2.05e-10	6.6e-09
BBC3	-0.596898	2.14e-10	6.86e-09
C1orf52	-0.63161	2.19e-10	7e-09
REC8	-1.96479	2.32e-10	7.42e-09
METTL7A	0.877614	2.58e-10	8.18e-09
KRT8	3.30715	2.68e-10	8.47e-09
ZNF121	-0.899557	2.68e-10	8.47e-09
FAM111A	-1.29631	2.86e-10	9.01e-09
UBE2G2	0.512814	2.93e-10	9.21e-09
FRRS1L	-0.994847	2.94e-10	9.21e-09
EYA4	2.91002	3.02e-10	9.45e-09
SCN5A	3.50517	3.04e-10	9.51e-09
AJAP1	5.5941	3.06e-10	9.53e-09
MIAT	-1.32301	3.06e-10	9.53e-09
PCDH11X	1.707	3.08e-10	9.59e-09
APP	0.942132	3.4e-10	1.05e-08
IFNAR2	0.672681	3.4e-10	1.05e-08
FREM2	1.79116	3.44e-10	1.06e-08
MET	3.62548	3.53e-10	1.08e-08
TLCD3A	0.827331	3.53e-10	1.08e-08
ALG10	-0.978154	3.64e-10	1.11e-08
EPHB2	-0.625063	3.84e-10	1.17e-08
OTP	-5.15243	3.87e-10	1.17e-08
LRRC61	-4.39265	4.07e-10	1.23e-08
NAPB	-1.08969	4.07e-10	1.23e-08
LINC00664	-6.03904	4.1e-10	1.23e-08
LRRC8B	1.24287	4.13e-10	1.24e-08
PPME1	-0.508284	4.66e-10	1.39e-08
LOC100287846	-5.64563	4.73e-10	1.41e-08
DNAJB5	-0.744768	4.83e-10	1.44e-08
GFRA1	-1.59089	5.28e-10	1.56e-08
SLC35F3	3.27343	5.35e-10	1.57e-08
IL17RD	1.65263	5.44e-10	1.6e-08
KLF11	0.666585	5.53e-10	1.62e-08
GLRA2	-2.36586	5.61e-10	1.64e-08
CARMIL1	0.952234	5.63e-10	1.64e-08
SEL1L3	2.58488	5.71e-10	1.66e-08
DBX1	-1.84952	5.83e-10	1.69e-08
ATP10A	2.75219	5.88e-10	1.7e-08
FAT3	-1.24127	5.92e-10	1.7e-08
ZNF521	1.03301	6.38e-10	1.84e-08
PAPSS1	0.64482	6.46e-10	1.85e-08
ALG13	0.807162	6.77e-10	1.94e-08
PDE5A	1.30125	6.87e-10	1.97e-08
MFSD3	0.800975	7.1e-10	2.03e-08
ZNF334	0.549736	7.1e-10	2.03e-08
ZNF737	-0.524062	7.17e-10	2.04e-08
MN1	-1.10998	7.36e-10	2.09e-08
CNKSR3	0.981734	7.39e-10	2.1e-08
SELENOT	-0.568669	7.64e-10	2.16e-08
SP5	2.79304	7.76e-10	2.19e-08
DKK2	4.68674	7.81e-10	2.2e-08
ACVRL1	3.47655	7.99e-10	2.24e-08
SLC2A3	-0.943772	8.04e-10	2.25e-08
SPOPL	-0.501212	8.29e-10	2.32e-08
LRRC3B	3.11091	8.31e-10	2.32e-08
GALNT8	-2.14228	8.55e-10	2.38e-08
SNHG7	-0.791379	8.69e-10	2.42e-08
FOXN2	-0.771522	8.71e-10	2.42e-08
SIPA1L1	0.69984	8.89e-10	2.47e-08
SULT1A1	3.841	8.92e-10	2.47e-08
ABHD3	-1.09768	9.08e-10	2.51e-08
LYPD6	0.845699	9.48e-10	2.62e-08
GPM6B	-0.532381	1.01e-09	2.79e-08
FAM107A	3.39397	1.02e-09	2.8e-08
BCL6	1.01922	1.05e-09	2.9e-08
SH3KBP1	0.837711	1.07e-09	2.93e-08
GPC3	3.67175	1.08e-09	2.95e-08
LTB4R	1.21435	1.08e-09	2.95e-08
SOX1-OT	-1.60732	1.09e-09	2.99e-08
EXTL1	1.7249	1.1e-09	2.99e-08
TNFAIP8	1.67501	1.1e-09	2.99e-08
CORO6	1.62482	1.11e-09	3.03e-08
PRDM16-DT	5.06949	1.13e-09	3.07e-08
LINC01547	2.29852	1.15e-09	3.11e-08
SLCO5A1	-1.48911	1.16e-09	3.13e-08
NTNG2	2.11998	1.2e-09	3.25e-08
IGFN1	6.2631	1.32e-09	3.55e-08
POSTN	3.04539	1.32e-09	3.56e-08
SECISBP2L	-0.503661	1.38e-09	3.7e-08
ELN	2.73925	1.4e-09	3.74e-08
GAL3ST3	1.06001	1.4e-09	3.74e-08
SULT1C2	3.05758	1.42e-09	3.8e-08
HDC	5.01848	1.46e-09	3.88e-08
PYGL	1.77095	1.46e-09	3.88e-08
SUSD2	3.0766	1.48e-09	3.94e-08
NTF3	2.39583	1.55e-09	4.12e-08
IGFBP3	-2.49316	1.57e-09	4.15e-08
CLDN1	3.68876	1.62e-09	4.27e-08
VEPH1	-1.3947	1.78e-09	4.69e-08
MSI1	-0.6093	1.79e-09	4.72e-08
PBX3	-0.965274	1.81e-09	4.75e-08
CCNL1	-0.517603	1.84e-09	4.83e-08
MTMR11	1.52362	1.86e-09	4.87e-08
SUMO3	0.722248	1.97e-09	5.14e-08
ZBED6	0.509538	2e-09	5.21e-08
PCDHB6	-2.11913	2e-09	5.21e-08
ACVR2B	-0.590721	2.02e-09	5.25e-08
TACR1	-3.30319	2.05e-09	5.32e-08
MYOF	1.98875	2.08e-09	5.37e-08
LMO3	-0.781665	2.14e-09	5.54e-08
FAM210B	0.769706	2.18e-09	5.62e-08
ST8SIA1	-1.87399	2.19e-09	5.66e-08
SLC16A4	1.54535	2.24e-09	5.75e-08
SPTLC3	5.9779	2.24e-09	5.75e-08
SLC22A5	1.2562	2.3e-09	5.9e-08
PLCB4	1.01245	2.31e-09	5.91e-08
ABCA7	0.586529	2.55e-09	6.48e-08
ZBED6CL	-5.6948	2.55e-09	6.49e-08
THSD4	1.88697	2.61e-09	6.62e-08
GRIA2	-2.75611	2.66e-09	6.74e-08
S100B	5.48601	2.69e-09	6.82e-08
TAC1	-3.65585	3.05e-09	7.71e-08
PLXDC1	2.67709	3.07e-09	7.75e-08
IKZF4	-1.16827	3.17e-09	7.99e-08
SLC2A4RG	0.507854	3.2e-09	8.05e-08
SLC5A12	-4.25469	3.23e-09	8.11e-08
PLCB3	0.501414	3.3e-09	8.27e-08
UNC5C	1.81724	3.34e-09	8.37e-08
MDK	0.505496	3.35e-09	8.39e-08
EGFL6	2.47025	3.45e-09	8.62e-08
RAB3C	-2.24579	3.46e-09	8.64e-08
GART	0.631342	3.48e-09	8.66e-08
NPTXR	-1.09492	3.52e-09	8.76e-08
GSS	0.587604	3.69e-09	9.15e-08
GLB1	0.767085	3.97e-09	9.78e-08
DGLUCY	0.843056	3.99e-09	9.8e-08
KAT2B	-0.914267	4.04e-09	9.92e-08
KCP	3.37655	4.11e-09	1.01e-07
DIP2A	0.51697	4.12e-09	1.01e-07
TENM4	0.681832	4.15e-09	1.01e-07
KIAA0513	-0.629287	4.23e-09	1.03e-07
UST	0.902246	4.23e-09	1.03e-07
CBFA2T3	-1.07761	4.27e-09	1.04e-07
FBXW7	-0.734066	4.53e-09	1.1e-07
ZIC3	4.18565	4.53e-09	1.1e-07
GCNT1	3.46467	4.63e-09	1.12e-07
MRPL39	0.618256	4.65e-09	1.12e-07
PCDHAC2	1.77134	4.79e-09	1.15e-07
LTBP4	0.656601	4.91e-09	1.18e-07
PCSK5	1.89056	4.98e-09	1.19e-07
UBALD2	-0.590821	5.14e-09	1.23e-07
NIBAN2	1.06451	5.15e-09	1.23e-07
MEOX1	2.89767	5.33e-09	1.27e-07
PAG1	1.42408	5.67e-09	1.34e-07
LHX8	6.42409	5.73e-09	1.35e-07
DNAJB2	-0.526776	5.82e-09	1.37e-07
CIPC	-0.528207	5.97e-09	1.4e-07
MYLK	1.1557	6.03e-09	1.41e-07
SOX13	-0.651007	6.25e-09	1.46e-07
EMILIN3	1.34451	6.27e-09	1.46e-07
MTTP	-2.81511	6.36e-09	1.48e-07
CENPW	1.06099	6.37e-09	1.48e-07
MAPK10	-0.698849	6.42e-09	1.49e-07
HOXD4	8.23998	6.53e-09	1.51e-07
HRH3	-1.29603	6.59e-09	1.52e-07
NKAIN4	-0.683676	6.71e-09	1.55e-07
GLI3	0.834285	6.86e-09	1.58e-07
RRM2	0.515257	6.98e-09	1.61e-07
MCM3AP	0.523494	8.03e-09	1.84e-07
TUBG1	0.544735	8.08e-09	1.85e-07
NOVA2	-0.703076	8.28e-09	1.89e-07
PKD1P3-NPIPA1	0.982341	8.37e-09	1.91e-07
SCRN1	-0.558489	8.47e-09	1.93e-07
FAM160A1	3.27747	8.85e-09	2.01e-07
SLC6A1	-1.32708	8.95e-09	2.03e-07
PTPRZ1	-0.868426	9.05e-09	2.05e-07
LLGL2	2.11294	9.14e-09	2.07e-07
ANOS1	1.8771	9.16e-09	2.07e-07
LOC648987	-2.42739	9.34e-09	2.11e-07
INSYN2B	-1.3823	9.54e-09	2.15e-07
SSH3	2.08335	9.61e-09	2.16e-07
FIBIN	4.85595	9.88e-09	2.22e-07
TRIAP1	-0.861296	1e-08	2.25e-07
GET1	0.853108	1.01e-08	2.27e-07
EHD4	1.01318	1.05e-08	2.35e-07
RPS6KA3	0.755918	1.05e-08	2.35e-07
DACT2	3.81814	1.08e-08	2.4e-07
ERBB3	3.44628	1.09e-08	2.42e-07
TPX2	-0.628854	1.09e-08	2.42e-07
SELENOW	0.559989	1.11e-08	2.48e-07
VSX1	-1.85594	1.12e-08	2.48e-07
GPATCH11	-0.533516	1.13e-08	2.5e-07
BMP1	0.682627	1.17e-08	2.59e-07
TGFB2	3.71532	1.17e-08	2.59e-07
GRAMD1B	1.26916	1.18e-08	2.6e-07
ZNF92	-0.505034	1.19e-08	2.61e-07
ACVR1B	-0.73654	1.19e-08	2.62e-07
MPPED2	1.84644	1.24e-08	2.72e-07
ASS1	2.48682	1.29e-08	2.83e-07
ISL1	3.48177	1.3e-08	2.83e-07
ADAMTS10	0.876287	1.33e-08	2.91e-07
VGLL3	1.50232	1.35e-08	2.94e-07
ALPL	2.14546	1.38e-08	2.99e-07
GDF15	-1.46535	1.38e-08	2.99e-07
RAB3A	-1.14738	1.39e-08	3.01e-07
LRIG3	1.29044	1.43e-08	3.08e-07
ARHGAP21	-0.77342	1.46e-08	3.15e-07
DAAM1	-0.530116	1.47e-08	3.15e-07
FURIN	0.739498	1.48e-08	3.17e-07
PPP1R14B	0.694084	1.58e-08	3.36e-07
LRIG1	-0.86727	1.58e-08	3.38e-07
LGALS1	3.161	1.59e-08	3.38e-07
NTN4	-1.8269	1.65e-08	3.5e-07
FAM111B	-1.09894	1.69e-08	3.57e-07
ABHD2	0.650153	1.74e-08	3.66e-07
FBLN1	1.41618	1.78e-08	3.75e-07
SDC2	0.660083	1.81e-08	3.8e-07
RFTN1	2.83094	1.85e-08	3.89e-07
PKD1P5-LOC105376752	0.567095	1.87e-08	3.93e-07
BCL2L1	-0.7686	1.89e-08	3.96e-07
SPSB4	-1.28224	1.9e-08	3.98e-07
ENO2	-0.83818	1.99e-08	4.15e-07
LYPD1	-1.96843	2.04e-08	4.24e-07
SLC15A4	0.965559	2.04e-08	4.24e-07
MARK1	-0.722333	2.05e-08	4.26e-07
SOX2-OT	-1.23242	2.07e-08	4.31e-07
ITPR1	1.47618	2.13e-08	4.42e-07
DBX2	-3.14913	2.18e-08	4.52e-07
EBF4	-0.918114	2.18e-08	4.52e-07
BAZ2A	-0.738849	2.22e-08	4.59e-07
PAK3	2.26187	2.27e-08	4.69e-07
STRA6	0.967841	2.33e-08	4.8e-07
PRMT8	-3.21793	2.36e-08	4.87e-07
SPNS2	-2.20917	2.37e-08	4.87e-07
ZBTB21	0.665833	2.39e-08	4.91e-07
PADI2	2.65817	2.45e-08	5.02e-07
GREB1	-1.07467	2.46e-08	5.03e-07
LIN7C	-0.55416	2.47e-08	5.05e-07
TMEM132B	-2.07826	2.48e-08	5.07e-07
PATJ	1.00513	2.55e-08	5.19e-07
ARSJ	4.10744	2.58e-08	5.24e-07
FLNB	1.10492	2.63e-08	5.35e-07
CASP6	0.907266	2.68e-08	5.42e-07
CRNDE	-0.948345	2.76e-08	5.57e-07
SOX10	5.42744	2.8e-08	5.64e-07
TNFSF9	-4.09672	2.87e-08	5.78e-07
SHD	-1.26304	2.94e-08	5.92e-07
CDKN1B	-0.757337	2.95e-08	5.92e-07
MXI1	-0.916682	2.98e-08	5.99e-07
DDIT4L	3.81864	3e-08	6e-07
OLFML2B	2.12827	3e-08	6e-07
PDGFB	-2.48513	3.07e-08	6.14e-07
C12orf49	-1.00544	3.07e-08	6.14e-07
RCBTB2	0.696412	3.21e-08	6.4e-07
CDC25B	-0.522377	3.22e-08	6.41e-07
PCDHB15	-1.25143	3.27e-08	6.49e-07
ANXA6	1.68251	3.31e-08	6.57e-07
UPP1	-0.951476	3.42e-08	6.79e-07
PGM5	4.77409	3.56e-08	7.04e-07
MYCL	-0.59504	3.59e-08	7.09e-07
IRS4	5.45705	3.73e-08	7.35e-07
RBM47	5.47791	3.74e-08	7.36e-07
TMEM145	-1.16956	3.76e-08	7.39e-07
SPAG16	0.628565	3.79e-08	7.44e-07
ZNF75A	-1.00166	3.93e-08	7.7e-07
ARHGEF1	0.683442	3.97e-08	7.76e-07
STING1	3.42517	4e-08	7.82e-07
RECQL4	0.52845	4.01e-08	7.82e-07
TP53I3	0.98922	4.03e-08	7.86e-07
AFF3	1.37182	4.28e-08	8.32e-07
CD44	3.12969	4.28e-08	8.32e-07
DAAM2	2.49531	4.6e-08	8.89e-07
NDNF	-1.88188	4.6e-08	8.89e-07
ITM2C	0.976003	4.62e-08	8.92e-07
SPRY2	-0.528236	4.64e-08	8.94e-07
SERPINE2	0.674457	4.67e-08	8.98e-07
CAMKV	-0.660099	4.67e-08	8.99e-07
AHR	2.34071	4.8e-08	9.2e-07
HOXA11-AS	6.53631	4.8e-08	9.2e-07
WSCD1	-0.597686	4.85e-08	9.29e-07
ARVCF	-0.501617	5.13e-08	9.8e-07
MRPL42	-0.664565	5.14e-08	9.8e-07
NHSL1	-0.734973	5.19e-08	9.89e-07
POLA1	0.972221	5.24e-08	9.97e-07
CHST7	3.811	5.39e-08	1.02e-06
HS3ST2	2.89141	5.41e-08	1.03e-06
VANGL1	0.989401	5.52e-08	1.04e-06
SEMA6A	1.14572	5.58e-08	1.05e-06
CA12	2.35382	5.59e-08	1.05e-06
GLCE	1.19252	5.64e-08	1.06e-06
OSBPL3	-0.987979	5.77e-08	1.09e-06
FMNL1	1.79987	5.96e-08	1.12e-06
ATP10B	4.55722	6.03e-08	1.13e-06
LMBR1L	-0.910538	6.1e-08	1.14e-06
OLIG2	2.84964	6.16e-08	1.15e-06
KC6	-2.1096	6.21e-08	1.16e-06
SPATA20	0.795092	6.24e-08	1.16e-06
GABRA4	4.66466	6.48e-08	1.21e-06
EFCAB2	-1.30778	6.51e-08	1.21e-06
ATP7B	0.672082	6.55e-08	1.21e-06
CDON	2.50132	6.55e-08	1.21e-06
PART1	4.58263	6.56e-08	1.21e-06
GADD45G	-0.854319	6.67e-08	1.23e-06
PPM1L	-0.689692	6.72e-08	1.24e-06
DACT1	2.07775	6.89e-08	1.27e-06
NPAS3	-1.06616	6.9e-08	1.27e-06
KCNA2	-1.34544	7.01e-08	1.29e-06
SOX14	-3.27875	7.2e-08	1.32e-06
BAZ2B	-0.819459	7.6e-08	1.39e-06
LPAR3	4.49224	7.61e-08	1.39e-06
ZFAS1	-0.789824	7.97e-08	1.46e-06
GJA1	2.34929	8.01e-08	1.46e-06
KCTD1	0.509698	8.02e-08	1.46e-06
COL6A1	0.895662	8.09e-08	1.47e-06
PARP9	-1.6425	8.33e-08	1.51e-06
LOC339260	-1.2131	8.51e-08	1.54e-06
COLGALT1	0.734256	8.56e-08	1.55e-06
SORBS1	0.690403	8.61e-08	1.55e-06
MC1R	0.974167	8.62e-08	1.55e-06
STOX2	-0.546014	8.66e-08	1.56e-06
RUNX3	4.254	8.67e-08	1.56e-06
RBMS1	0.928827	8.91e-08	1.6e-06
SEMA5A	1.80922	9.03e-08	1.62e-06
TARBP1	0.522218	9.12e-08	1.64e-06
SCRT1	-1.97491	9.14e-08	1.64e-06
TENM2	-1.82238	9.39e-08	1.68e-06
GRHL1	-1.67151	9.7e-08	1.73e-06
CNPY4	0.661386	9.74e-08	1.73e-06
LOC101928126	-4.35941	9.79e-08	1.74e-06
LINC02381	3.51656	1e-07	1.78e-06
PTPRN2	-1.80121	1.01e-07	1.79e-06
PALM3	1.2476	1.01e-07	1.79e-06
SGSM2	-0.564597	1.01e-07	1.79e-06
AMIGO1	-0.593999	1.03e-07	1.82e-06
ZBTB37	-0.559323	1.03e-07	1.82e-06
PI4K2B	0.77927	1.04e-07	1.84e-06
NRP1	1.73752	1.06e-07	1.86e-06
FZD4	1.5358	1.08e-07	1.9e-06
M6PR	-0.742565	1.12e-07	1.97e-06
TAL1	-4.19043	1.13e-07	1.98e-06
KCNJ8	-1.6388	1.19e-07	2.08e-06
HSD11B2	1.3758	1.22e-07	2.14e-06
TPD52L1	2.42637	1.26e-07	2.2e-06
YBX2	1.9734	1.3e-07	2.26e-06
HSPA13	0.575421	1.31e-07	2.28e-06
CYYR1	1.09024	1.33e-07	2.31e-06
HOXA5	9.6672	1.4e-07	2.42e-06
LNX2	0.813438	1.41e-07	2.44e-06
XYLB	1.24972	1.42e-07	2.45e-06
LRBA	1.2022	1.42e-07	2.46e-06
PAX2	-2.67375	1.43e-07	2.48e-06
CNTN4	2.73508	1.45e-07	2.49e-06
SAMD12	1.03521	1.46e-07	2.51e-06
MAFK	-0.954273	1.49e-07	2.55e-06
GRIK1	3.07717	1.49e-07	2.56e-06
TNS3	1.37408	1.5e-07	2.57e-06
LAMA3	3.33074	1.5e-07	2.57e-06
FOS	-1.35494	1.53e-07	2.62e-06
PLAT	1.0803	1.55e-07	2.65e-06
ZNF69	0.7598	1.57e-07	2.68e-06
DRD1	5.1821	1.57e-07	2.68e-06
RAD51	0.65788	1.62e-07	2.75e-06
CCDC184	-1.82657	1.67e-07	2.84e-06
CDH8	-2.46918	1.68e-07	2.85e-06
MRPS6	0.739523	1.7e-07	2.88e-06
TGFA	4.88996	1.71e-07	2.89e-06
PLK3	-0.897109	1.71e-07	2.89e-06
ARHGAP42	1.05575	1.71e-07	2.89e-06
N6AMT1	0.761423	1.74e-07	2.93e-06
ACSS1	-1.51629	1.75e-07	2.95e-06
RHPN1	0.628159	1.82e-07	3.06e-06
PGM2L1	-1.03087	1.84e-07	3.1e-06
ARHGEF3	1.15664	1.89e-07	3.17e-06
MAGEL2	-0.872194	1.94e-07	3.24e-06
IRS2	0.861602	1.98e-07	3.31e-06
CYP26A1	4.31228	1.99e-07	3.31e-06
ZNF710	-0.528319	2.04e-07	3.39e-06
GMDS	1.05431	2.08e-07	3.45e-06
PAPSS2	2.2914	2.11e-07	3.5e-06
CAB39L	-0.772726	2.16e-07	3.58e-06
SOCS2	-2.84318	2.19e-07	3.63e-06
TBL1X	0.985621	2.2e-07	3.64e-06
LPAR1	1.37232	2.24e-07	3.71e-06
TENM3	0.840974	2.25e-07	3.72e-06
EGR2	-3.47974	2.26e-07	3.73e-06
KAT14	0.532475	2.29e-07	3.77e-06
ACTN1	0.946308	2.34e-07	3.85e-06
IFI16	1.51557	2.34e-07	3.85e-06
FAM110D	3.50924	2.37e-07	3.9e-06
CSTB	0.585676	2.39e-07	3.92e-06
TGIF1	0.530498	2.41e-07	3.95e-06
IFI44L	3.63985	2.42e-07	3.95e-06
TMEM141	0.691414	2.44e-07	3.98e-06
ST3GAL1	1.42822	2.52e-07	4.12e-06
EMC10	0.688144	2.54e-07	4.14e-06
IPW	-0.556148	2.54e-07	4.14e-06
FAM110B	0.704465	2.61e-07	4.23e-06
FHL3	0.681801	2.61e-07	4.23e-06
MBNL3	0.886429	2.61e-07	4.23e-06
RNF220	-0.859468	2.62e-07	4.25e-06
SLC18A1	3.16672	2.67e-07	4.32e-06
CAMK2N1	-1.87883	2.84e-07	4.58e-06
ZBTB20	-1.05734	2.85e-07	4.59e-06
PSD	-1.1991	2.89e-07	4.65e-06
FKBP7	0.788569	2.93e-07	4.72e-06
SIX4	1.54586	2.97e-07	4.75e-06
TRIM8	-0.604583	2.97e-07	4.76e-06
FBXL16	-0.726465	3.04e-07	4.85e-06
OTUD6B-AS1	-0.527477	3.11e-07	4.96e-06
TENM1	-1.41932	3.21e-07	5.11e-06
FAM49A	0.581254	3.3e-07	5.23e-06
DLK1	4.76617	3.33e-07	5.28e-06
MIR100HG	1.4041	3.37e-07	5.34e-06
SDC1	0.717752	3.44e-07	5.44e-06
SHISAL1	-0.631663	3.46e-07	5.47e-06
STRAP	-0.611938	3.48e-07	5.49e-06
ZNF248	-1.86361	3.55e-07	5.6e-06
LDB3	-1.82557	3.57e-07	5.62e-06
SFSWAP	-0.697044	3.57e-07	5.62e-06
PAPLN	-1.25609	3.65e-07	5.74e-06
MAOA	3.49768	3.68e-07	5.78e-06
TMOD3	0.539896	3.68e-07	5.78e-06
PARVA	0.791063	3.72e-07	5.84e-06
FEZF1-AS1	7.63636	3.78e-07	5.92e-06
CACNA1B	-2.76192	3.91e-07	6.11e-06
NAALAD2	-1.05515	3.98e-07	6.2e-06
PPL	1.88877	3.98e-07	6.2e-06
GRIN2D	-0.862657	4.06e-07	6.32e-06
SEC23A	0.800088	4.07e-07	6.33e-06
NTS	-2.00491	4.09e-07	6.36e-06
SLC6A9	0.686855	4.14e-07	6.43e-06
SHMT1	0.747968	4.16e-07	6.45e-06
DRAM1	-1.58826	4.21e-07	6.52e-06
MICALL2	0.613505	4.29e-07	6.64e-06
DUSP16	-1.16917	4.32e-07	6.68e-06
TSHZ1	0.799506	4.32e-07	6.68e-06
CHRM3	-1.97594	4.49e-07	6.92e-06
HMGA2	2.34869	4.51e-07	6.96e-06
SOX11	-0.542667	4.59e-07	7.07e-06
LAPTM4A	1.00177	4.62e-07	7.1e-06
PDGFC	0.826793	4.62e-07	7.11e-06
ERFL	-2.75978	4.63e-07	7.11e-06
MMP15	-0.9688	4.64e-07	7.11e-06
LINC00888	-0.538029	4.68e-07	7.17e-06
RPUSD3	0.658131	4.71e-07	7.21e-06
SBDSP1	-0.546429	4.86e-07	7.43e-06
ICA1	-1.32121	4.92e-07	7.52e-06
ANXA11	1.3822	5.02e-07	7.67e-06
SYT7	-1.18033	5.05e-07	7.71e-06
ANXA2P2	2.57009	5.08e-07	7.74e-06
AOPEP	1.00878	5.15e-07	7.85e-06
TMEM164	1.05468	5.23e-07	7.95e-06
ADAMTS17	3.83355	5.26e-07	7.99e-06
SERPINB9	-1.78698	5.32e-07	8.07e-06
UNC5B	2.22484	5.44e-07	8.23e-06
WNT8B	4.58566	5.48e-07	8.27e-06
MYOCD	3.77235	5.52e-07	8.33e-06
ARHGAP31	1.30554	5.53e-07	8.33e-06
FZD3	-0.521849	5.66e-07	8.53e-06
PARP11	-0.686896	5.73e-07	8.62e-06
PDZRN3	0.574864	5.79e-07	8.7e-06
OCA2	4.40522	5.81e-07	8.73e-06
GAREM1	0.725272	5.86e-07	8.78e-06
TRAF3IP2-AS1	-0.648093	5.89e-07	8.83e-06
TRIB3	0.871881	5.91e-07	8.84e-06
HSPB11	0.611801	6.09e-07	9.1e-06
SEMA3G	3.13324	6.13e-07	9.16e-06
ACOT9	0.89871	6.15e-07	9.18e-06
PVT1	-1.58971	6.16e-07	9.18e-06
ZNF805	-0.593285	6.21e-07	9.25e-06
ITPR2	0.880243	6.26e-07	9.3e-06
YAF2	-1.05764	6.41e-07	9.52e-06
JHY	1.38583	6.48e-07	9.61e-06
ST3GAL4	0.839211	6.68e-07	9.91e-06
SP6	1.87046	6.71e-07	9.94e-06
PRDM8	-1.77883	6.84e-07	1.01e-05
KREMEN1	0.553025	6.86e-07	1.01e-05
OSER1	-0.531825	7.28e-07	1.07e-05
SYK	4.39238	7.31e-07	1.08e-05
WNT7A	-1.86575	7.37e-07	1.08e-05
GAB2	-0.508094	7.48e-07	1.1e-05
MMP2	0.981997	7.51e-07	1.1e-05
PTBP2	-0.997206	7.51e-07	1.1e-05
TAF3	-0.639613	7.53e-07	1.1e-05
SALL4	-0.503929	7.69e-07	1.12e-05
KCNAB2	0.630778	7.73e-07	1.13e-05
ZSWIM5	-0.846868	8.11e-07	1.18e-05
C2orf80	-1.90205	8.2e-07	1.19e-05
CPNE8	2.10585	8.24e-07	1.2e-05
LMO2	4.10153	8.25e-07	1.2e-05
HOXC10	7.16522	8.3e-07	1.21e-05
GRK3	-0.770808	8.36e-07	1.21e-05
CGNL1	1.18299	8.39e-07	1.22e-05
LOC389831	-0.79765	8.49e-07	1.23e-05
SNHG14	-0.556303	8.51e-07	1.23e-05
CHRNA4	-0.822692	8.59e-07	1.24e-05
KLHL1	-2.51756	8.88e-07	1.28e-05
NWD2	3.58776	8.95e-07	1.29e-05
STIM1	0.622697	9e-07	1.3e-05
OLIG1	2.61045	9.16e-07	1.32e-05
RNF38	-0.500123	9.18e-07	1.32e-05
RAB15	0.522151	9.19e-07	1.32e-05
SVOP	-2.14333	9.21e-07	1.32e-05
HCN4	-1.23362	9.27e-07	1.33e-05
CSPG4	2.26224	9.45e-07	1.35e-05
IRX5	-2.22414	9.52e-07	1.36e-05
DNAJC15	1.5888	9.54e-07	1.36e-05
ZUP1	-0.537135	9.68e-07	1.38e-05
RRM2B	-0.557522	9.95e-07	1.41e-05
DISP3	-1.01403	1.01e-06	1.43e-05
RNF125	1.84052	1.01e-06	1.43e-05
TGFB1I1	1.54083	1.01e-06	1.43e-05
PGBD5	-1.23295	1.04e-06	1.47e-05
PPP1R16B	-1.23661	1.04e-06	1.47e-05
SNTB1	1.60635	1.05e-06	1.49e-05
C3orf52	3.5321	1.06e-06	1.5e-05
FBXL7	0.693331	1.08e-06	1.51e-05
GRIN3B	1.1156	1.08e-06	1.51e-05
ACADS	-0.900808	1.09e-06	1.53e-05
LEF1	2.25264	1.09e-06	1.53e-05
MGAT5B	-1.06376	1.09e-06	1.53e-05
NYNRIN	1.53872	1.09e-06	1.53e-05
GRAMD1C	1.28055	1.1e-06	1.53e-05
AFF2	0.840587	1.1e-06	1.54e-05
GRM2	-1.31425	1.1e-06	1.54e-05
EEA1	-0.7208	1.11e-06	1.55e-05
LEPROTL1	-0.661036	1.12e-06	1.55e-05
CREB3L2	0.544911	1.12e-06	1.56e-05
RIOX2	0.810518	1.13e-06	1.57e-05
RSPO2	2.96224	1.14e-06	1.57e-05
PRR29	2.57822	1.14e-06	1.58e-05
ATXN2	-0.528174	1.21e-06	1.66e-05
HHAT	0.613997	1.21e-06	1.67e-05
ID4	-0.729485	1.23e-06	1.7e-05
LANCL1	0.522174	1.24e-06	1.71e-05
GGH	0.52138	1.25e-06	1.72e-05
DMD	2.27986	1.26e-06	1.73e-05
LINC01876	-0.867578	1.28e-06	1.76e-05
FOXG1	8.70707	1.3e-06	1.77e-05
PMVK	0.580371	1.3e-06	1.78e-05
ITGA2	2.80394	1.32e-06	1.8e-05
APCDD1	1.50993	1.32e-06	1.8e-05
GALK1	0.927048	1.33e-06	1.81e-05
SRRM4	-2.51073	1.33e-06	1.81e-05
KCNE4	4.68821	1.35e-06	1.84e-05
LINC00648	-1.98328	1.36e-06	1.85e-05
NCKAP5	-0.981442	1.36e-06	1.85e-05
MIDN	-0.538126	1.38e-06	1.87e-05
DNAH2	-1.99628	1.4e-06	1.89e-05
MARVELD1	1.13273	1.4e-06	1.9e-05
JPH1	1.91082	1.41e-06	1.91e-05
SLFN12	-5.89578	1.41e-06	1.91e-05
COBL	2.92741	1.44e-06	1.94e-05
LRATD2	2.01542	1.46e-06	1.97e-05
MYO10	0.809203	1.46e-06	1.97e-05
CASTOR2	-0.507768	1.47e-06	1.97e-05
TMEM151B	-1.04131	1.49e-06	2.01e-05
ASL	0.868418	1.59e-06	2.13e-05
LINC02525	-1.57642	1.6e-06	2.14e-05
DNAJC22	-3.25575	1.6e-06	2.14e-05
THRA	0.504756	1.61e-06	2.15e-05
DMRTA2	6.50097	1.62e-06	2.16e-05
ZNF254	-0.53382	1.62e-06	2.16e-05
TNFRSF10B	-0.605594	1.64e-06	2.19e-05
F11R	-1.38241	1.7e-06	2.25e-05
SPTAN1	-0.675659	1.71e-06	2.27e-05
CBARP	-0.530686	1.73e-06	2.29e-05
NPAS2	1.77148	1.73e-06	2.29e-05
UNC13D	1.54193	1.74e-06	2.3e-05
DCHS1	0.567478	1.75e-06	2.32e-05
ONECUT3	-2.0794	1.76e-06	2.33e-05
DLG2	2.28749	1.77e-06	2.33e-05
HOXA9	8.37057	1.77e-06	2.33e-05
CPPED1	0.787056	1.78e-06	2.35e-05
ADCY4	3.00439	1.79e-06	2.35e-05
GPR83	-2.67846	1.79e-06	2.35e-05
P4HTM	-1.60617	1.8e-06	2.37e-05
CISH	1.35112	1.82e-06	2.38e-05
SAMD9	3.79262	1.82e-06	2.38e-05
GALNS	0.745491	1.84e-06	2.41e-05
GDAP1L1	-1.51867	1.84e-06	2.41e-05
HSD17B7P2	-5.6677	1.87e-06	2.44e-05
MORN1	0.819585	1.9e-06	2.48e-05
RASSF3	1.44864	1.92e-06	2.5e-05
EMX2	5.29163	1.95e-06	2.54e-05
NR4A1	-0.830971	2.05e-06	2.66e-05
TMPRSS5	1.44637	2.05e-06	2.67e-05
CACNA1C	1.25221	2.06e-06	2.67e-05
FZD5	1.41912	2.07e-06	2.68e-05
LOC101927914	-2.89569	2.13e-06	2.76e-05
GLDN	-1.89589	2.16e-06	2.79e-05
PIGP	0.877737	2.16e-06	2.79e-05
CTDSPL	0.898566	2.17e-06	2.8e-05
PROM1	-0.685617	2.17e-06	2.81e-05
ATP2B1-AS1	2.00034	2.19e-06	2.83e-05
PPM1M	1.10081	2.21e-06	2.84e-05
MDFIC	0.61111	2.21e-06	2.85e-05
GRIA4	-0.971278	2.23e-06	2.86e-05
ADO	-0.658224	2.23e-06	2.87e-05
CCN2	-1.70976	2.24e-06	2.88e-05
WDR46	3.22885	2.25e-06	2.88e-05
IMPA2	0.72871	2.26e-06	2.89e-05
SCRT2	-2.34861	2.34e-06	2.99e-05
TMEM51	1.17826	2.35e-06	3e-05
VSIG10	-0.947245	2.36e-06	3.01e-05
SHANK2	-0.556253	2.37e-06	3.02e-05
EFNA1	2.1258	2.38e-06	3.03e-05
ITIH4	1.13791	2.41e-06	3.07e-05
LINC00672	1.8971	2.43e-06	3.08e-05
MIR124-2	-1.78403	2.44e-06	3.09e-05
CHIC1	-0.529025	2.5e-06	3.17e-05
SLC4A3	0.828427	2.52e-06	3.19e-05
ESRRG	-1.34435	2.54e-06	3.21e-05
CACNG2	-4.68118	2.57e-06	3.26e-05
USP44	-1.9715	2.58e-06	3.26e-05
FRMD8	0.558856	2.59e-06	3.28e-05
BCL11B	1.89789	2.6e-06	3.28e-05
ACTR6	-0.559366	2.61e-06	3.28e-05
PPFIA2	-1.75244	2.65e-06	3.33e-05
SNTG1	-3.13851	2.65e-06	3.33e-05
ZEB1	-0.553251	2.68e-06	3.36e-05
ALK	-1.24428	2.7e-06	3.38e-05
H6PD	0.520782	2.7e-06	3.39e-05
RSPO1	5.32559	2.74e-06	3.43e-05
RNFT2	-0.947496	2.76e-06	3.45e-05
KCNQ2	-0.932156	2.8e-06	3.49e-05
DMBX1	6.26416	2.8e-06	3.5e-05
ABCC9	-3.03517	2.83e-06	3.53e-05
ARHGDIB	2.23586	2.87e-06	3.58e-05
CST3	0.539892	2.92e-06	3.64e-05
LRRC34	-2.28254	2.94e-06	3.66e-05
DSN1	0.537097	2.95e-06	3.66e-05
BMP5	1.83413	2.95e-06	3.67e-05
MOXD1	2.0986	2.98e-06	3.7e-05
NECAP1	-0.899942	2.99e-06	3.7e-05
ZNF720	-0.651174	2.99e-06	3.7e-05
JMJD6	-0.656224	3.03e-06	3.75e-05
SOX6	2.22682	3.05e-06	3.77e-05
DLGAP1	0.777352	3.06e-06	3.78e-05
LRRC10B	1.22589	3.09e-06	3.81e-05
SBK2	3.09841	3.12e-06	3.85e-05
SLC17A7	2.61453	3.12e-06	3.85e-05
TLL1	2.93044	3.17e-06	3.91e-05
EIF2S3	0.720834	3.18e-06	3.92e-05
SLC8B1	-0.633817	3.19e-06	3.93e-05
FGD4	-1.00659	3.2e-06	3.93e-05
TMEM200A	1.97497	3.2e-06	3.93e-05
IL17RC	0.927716	3.29e-06	4.03e-05
ALDH1A1	4.44491	3.3e-06	4.04e-05
NQO1	1.74017	3.33e-06	4.07e-05
FAM43A	1.61024	3.35e-06	4.09e-05
GALNT12	2.69816	3.38e-06	4.11e-05
VSTM2A-OT1	-4.18439	3.39e-06	4.12e-05
ACBD7	-0.615727	3.4e-06	4.13e-05
TSPAN19	-1.47176	3.42e-06	4.15e-05
VWA1	1.01492	3.43e-06	4.16e-05
NOS3	1.90989	3.44e-06	4.18e-05
ELAVL4	-2.29423	3.45e-06	4.18e-05
TOX3	-0.931406	3.5e-06	4.23e-05
LOC100132215	4.11736	3.57e-06	4.31e-05
GALM	0.659431	3.6e-06	4.35e-05
ZBTB47	0.743415	3.61e-06	4.36e-05
SLIT2	1.15157	3.68e-06	4.43e-05
LINC00847	-2.75189	3.7e-06	4.44e-05
ZNF680	-0.524678	3.7e-06	4.44e-05
ADGRE5	1.59153	3.71e-06	4.45e-05
SNHG6	-0.675016	3.74e-06	4.48e-05
ARHGAP26	0.744691	3.82e-06	4.56e-05
CHSY1	0.741979	3.82e-06	4.56e-05
PCNT	0.733193	3.91e-06	4.67e-05
SLC6A8	-0.553501	3.95e-06	4.7e-05
SEMA6D	1.34931	3.98e-06	4.74e-05
CCDC102A	0.884329	4.02e-06	4.78e-05
PTPN14	0.793888	4.05e-06	4.8e-05
SIPA1	0.988786	4.09e-06	4.85e-05
PXDN	-0.957183	4.1e-06	4.86e-05
VSX2	-3.33316	4.13e-06	4.89e-05
EPHB1	-1.11511	4.13e-06	4.89e-05
FRMD5	-0.857618	4.18e-06	4.94e-05
FSTL3	0.90877	4.18e-06	4.95e-05
GFPT2	0.746125	4.22e-06	4.98e-05
LOC107985911	-2.63538	4.22e-06	4.98e-05
FECH	0.715888	4.25e-06	5e-05
FMN1	4.18664	4.26e-06	5.01e-05
SOCS4	-0.516024	4.26e-06	5.01e-05
EMX2OS	5.03166	4.31e-06	5.06e-05
NOTCH2	0.921516	4.35e-06	5.1e-05
ECI2	0.743661	4.41e-06	5.17e-05
GMPR	3.49851	4.46e-06	5.23e-05
CADM1	0.767986	4.48e-06	5.25e-05
SEMA6A-AS1	1.47458	4.49e-06	5.25e-05
ELFN1	-0.554345	4.53e-06	5.3e-05
SNAP91	-1.4656	4.54e-06	5.31e-05
ROBO3	-1.32342	4.58e-06	5.35e-05
FAM86C2P	0.919699	4.58e-06	5.35e-05
HOXD9	6.49227	4.59e-06	5.35e-05
ADGRG1	-0.807949	4.59e-06	5.35e-05
OTX2	6.68237	4.6e-06	5.36e-05
PCDHA2	-1.03435	4.65e-06	5.42e-05
SELENOV	2.70124	4.67e-06	5.43e-05
GPR19	-1.45189	4.68e-06	5.44e-05
MAP3K6	0.957215	4.68e-06	5.44e-05
MYT1L	-2.67981	4.74e-06	5.5e-05
TSGA10IP	-1.22351	5.01e-06	5.8e-05
RND1	-1.51176	5.02e-06	5.8e-05
RD3	3.57812	5.07e-06	5.85e-05
MICAL2	1.86257	5.12e-06	5.9e-05
GAS7	1.92607	5.19e-06	5.97e-05
PRSS12	1.51141	5.19e-06	5.97e-05
S1PR2	0.674507	5.2e-06	5.97e-05
FDXR	-0.553859	5.24e-06	6.01e-05
LOC100288203	2.40265	5.27e-06	6.04e-05
PLEKHO2	0.570429	5.35e-06	6.12e-05
PRSS56	3.77331	5.38e-06	6.16e-05
AXIN2	0.760827	5.43e-06	6.2e-05
EMP3	1.22821	5.43e-06	6.2e-05
DYRK3	0.690829	5.44e-06	6.21e-05
RGS19	1.17637	5.46e-06	6.23e-05
DTX3L	-1.19152	5.55e-06	6.32e-05
LIN7A	-0.73151	5.62e-06	6.39e-05
UGDH	0.642035	5.66e-06	6.43e-05
RNF144B	3.36164	5.7e-06	6.47e-05
APLNR	2.49042	5.8e-06	6.57e-05
CD9	3.02225	5.81e-06	6.57e-05
WWC3	0.783035	5.81e-06	6.57e-05
HOOK1	1.61528	5.82e-06	6.57e-05
NEDD9	0.894912	5.84e-06	6.59e-05
ROR2	2.03243	5.87e-06	6.61e-05
MYO16	-1.6072	5.92e-06	6.66e-05
TIE1	1.46193	5.96e-06	6.7e-05
TIFA	0.640261	5.97e-06	6.71e-05
PDGFRL	1.91124	5.99e-06	6.72e-05
PDLIM3	-1.12506	6e-06	6.72e-05
RAD52	-0.612831	6e-06	6.72e-05
TUBB2B	-0.663981	6.02e-06	6.74e-05
NLRP2	4.77063	6.04e-06	6.76e-05
AMMECR1	0.805488	6.06e-06	6.78e-05
NFIC	0.831249	6.06e-06	6.78e-05
TMEM169	-0.68694	6.07e-06	6.78e-05
GRAMD2B	2.12347	6.14e-06	6.85e-05
OXCT1	-0.592409	6.23e-06	6.93e-05
ASCL1	-1.08772	6.26e-06	6.96e-05
ARHGAP4	1.11607	6.3e-06	7e-05
PAQR8	0.84057	6.3e-06	7e-05
KCNK1	1.90699	6.32e-06	7.01e-05
CACNA1G	1.61885	6.37e-06	7.06e-05
LINC02202	2.05658	6.38e-06	7.07e-05
MAFB	1.15587	6.42e-06	7.11e-05
FGF17	4.04358	6.5e-06	7.2e-05
SHQ1	0.645114	6.55e-06	7.24e-05
ITFG2-AS1	-1.89625	6.61e-06	7.3e-05
SPINT1	2.15557	6.61e-06	7.3e-05
DHFR	0.731501	6.63e-06	7.31e-05
HS3ST3B1	-1.7369	6.66e-06	7.34e-05
SSC4D	2.85824	6.76e-06	7.45e-05
TSPAN12	-0.682988	6.78e-06	7.46e-05
ZNF826P	-1.29872	6.82e-06	7.5e-05
SFRP1	-0.686462	6.84e-06	7.51e-05
LOC101928978	-6.28117	6.91e-06	7.59e-05
ABTB1	0.693052	6.92e-06	7.59e-05
SCN4A	3.82321	6.96e-06	7.62e-05
MEGF6	0.77225	7.06e-06	7.73e-05
PTCHD1	3.72989	7.16e-06	7.82e-05
STK10	0.814908	7.16e-06	7.82e-05
IRX1	-1.83108	7.24e-06	7.9e-05
AMER3	-2.45822	7.35e-06	8.01e-05
TNNI1	1.84697	7.39e-06	8.06e-05
NTM	1.53796	7.43e-06	8.09e-05
ZNF8	-0.522718	7.48e-06	8.14e-05
EML4	0.635346	7.48e-06	8.14e-05
MATN2	2.39176	7.55e-06	8.21e-05
PRKAG2	-0.997436	7.62e-06	8.27e-05
TMEM255A	2.10697	7.63e-06	8.28e-05
CPEB3	-1.65716	7.64e-06	8.28e-05
SAMD11	1.97347	7.73e-06	8.37e-05
PRSS33	4.18586	7.93e-06	8.58e-05
FBXL2	0.905335	7.95e-06	8.59e-05
RGS3	1.12694	7.98e-06	8.62e-05
TNNT1	2.02085	7.98e-06	8.62e-05
NID2	1.80729	7.99e-06	8.62e-05
EEPD1	0.877676	8.06e-06	8.68e-05
DOCK9	0.886205	8.09e-06	8.72e-05
FEZF2	9.93292	8.13e-06	8.74e-05
SCN7A	-2.36383	8.16e-06	8.77e-05
GRIN2B	-3.74169	8.16e-06	8.77e-05
PTHLH	3.89812	8.26e-06	8.87e-05
TRIM32	0.511686	8.31e-06	8.91e-05
NR2C1	-0.576677	8.47e-06	9.07e-05
E2F8	1.35641	8.49e-06	9.08e-05
NXPH3	1.51877	8.56e-06	9.13e-05
PNPLA2	0.505382	8.65e-06	9.21e-05
IL13RA1	1.04933	8.66e-06	9.23e-05
ADAMTS8	2.99262	8.7e-06	9.26e-05
SLC25A53	0.669308	8.74e-06	9.3e-05
VSTM4	0.860956	8.75e-06	9.3e-05
PTGFRN	0.80876	8.79e-06	9.34e-05
MFSD6	-0.876571	8.8e-06	9.34e-05
TSPAN2	0.953345	8.82e-06	9.35e-05
KIRREL3	1.21663	8.83e-06	9.35e-05
CACNG8	-0.638134	8.92e-06	9.42e-05
PCOLCE2	1.61856	8.92e-06	9.42e-05
RBM3	-0.548859	8.93e-06	9.43e-05
LIF	-1.32393	9.1e-06	9.6e-05
TMEM178B	-0.985838	9.21e-06	9.72e-05
ZHX2	-0.506173	9.23e-06	9.73e-05
LIPT2	1.22817	9.26e-06	9.75e-05
ZNF891	-0.728443	9.7e-06	0.00010187
ADAM19	0.668414	9.76e-06	0.00010234
PRICKLE4	0.588448	9.76e-06	0.00010234
ADGRD1	1.72195	1.01e-05	0.00010589
ZNF641	-1.16551	1.02e-05	0.00010605
NBPF9	0.506467	1.04e-05	0.00010852
NBEAL2	0.632425	1.05e-05	0.00010937
BEX5	-2.96145	1.07e-05	0.00011076
RPIA	0.633683	1.07e-05	0.00011076
ASPN	3.17147	1.08e-05	0.00011175
TBXAS1	1.3191	1.08e-05	0.00011202
SLC8A1	0.791885	1.09e-05	0.00011265
SRGAP2B	-0.69914	1.09e-05	0.00011324
RAB3B	1.22811	1.1e-05	0.00011333
COL4A6	2.99737	1.1e-05	0.00011416
CLEC18B	-2.06575	1.12e-05	0.00011539
RAB7B	3.2579	1.13e-05	0.00011613
ACVR1	1.06909	1.14e-05	0.00011695
CCNO	6.37137	1.14e-05	0.00011719
CADM3	-1.27803	1.15e-05	0.00011807
ACOX2	3.04041	1.15e-05	0.00011831
CALB1	1.51947	1.18e-05	0.00012092
ZHX3	0.580194	1.19e-05	0.00012222
IGSF3	1.00052	1.21e-05	0.00012372
MFSD9	-0.540373	1.23e-05	0.00012534
ARHGAP44	0.638272	1.26e-05	0.00012852
ASAH2B	-0.80634	1.26e-05	0.00012863
BMF	0.784117	1.27e-05	0.00012967
PRICKLE1	1.61616	1.3e-05	0.00013234
ANKRD44	1.20271	1.3e-05	0.00013264
ADAM12	1.323	1.31e-05	0.00013307
PLD1	2.11399	1.31e-05	0.00013317
MAPKAPK3	1.03859	1.31e-05	0.00013336
ARAP1	0.888081	1.33e-05	0.00013465
USP11	0.554277	1.33e-05	0.0001351
YBEY	0.563088	1.33e-05	0.0001351
GDNF	3.98402	1.34e-05	0.00013607
ACKR3	-0.706994	1.35e-05	0.00013648
ERO1B	0.576802	1.36e-05	0.00013748
CHST11	-0.831656	1.37e-05	0.0001388
LINC02487	-2.10776	1.38e-05	0.00013965
IRX3	-1.87526	1.39e-05	0.0001404
PLVAP	4.1924	1.39e-05	0.00014052
CCDC144NL-AS1	-0.650004	1.41e-05	0.00014175
LINC00877	1.76809	1.42e-05	0.00014253
OSBPL8	-0.684121	1.43e-05	0.00014345
ARHGAP28	1.59442	1.45e-05	0.00014567
SEPTIN6	0.652036	1.46e-05	0.00014667
CFAP298	0.702847	1.47e-05	0.00014738
TMEM204	2.0229	1.47e-05	0.00014738
RNF5	-5.4228	1.48e-05	0.00014823
BTG1	-1.14304	1.49e-05	0.00014854
ANGPTL1	2.33467	1.5e-05	0.00014999
ANKS6	0.578124	1.5e-05	0.00015027
STPG1	1.27114	1.51e-05	0.0001506
WWOX	0.623662	1.53e-05	0.00015253
SPR	-2.09638	1.53e-05	0.00015261
LINC01414	-1.6356	1.54e-05	0.00015331
TBX2	2.99445	1.54e-05	0.0001535
TSPAN7	-1.02175	1.54e-05	0.0001535
TMEM200B	2.17546	1.56e-05	0.00015468
RCAN3	1.77988	1.56e-05	0.00015498
SIRT5	0.502221	1.56e-05	0.00015498
SARAF	-0.585337	1.57e-05	0.00015507
STEAP3	2.16631	1.57e-05	0.00015507
PIK3R1	0.818199	1.59e-05	0.0001571
LOC101926964	4.05008	1.59e-05	0.0001577
INSYN1	-0.633346	1.6e-05	0.00015809
FAM221A	-0.948418	1.6e-05	0.00015813
FBF1	0.697827	1.61e-05	0.00015852
MFSD2A	-1.05265	1.64e-05	0.0001616
CNTNAP4	2.82842	1.64e-05	0.00016174
FGF7	2.9453	1.65e-05	0.00016254
HPRT1	1.03259	1.66e-05	0.00016364
AK4	-0.617783	1.67e-05	0.00016439
ARHGEF28	3.32092	1.68e-05	0.00016488
LOC653653	1.11888	1.68e-05	0.00016503
TRIM67	-3.28494	1.69e-05	0.00016589
RCAN1	0.57789	1.74e-05	0.00017031
CLCN5	0.757256	1.75e-05	0.00017102
KIAA1755	2.30504	1.75e-05	0.00017102
LOC392232	-2.12438	1.75e-05	0.00017102
FAM222A	-0.902381	1.77e-05	0.00017259
COL28A1	3.0118	1.79e-05	0.00017406
HECTD4	-0.776529	1.79e-05	0.00017406
PAPPA2	2.45805	1.85e-05	0.00017965
EDA2R	-0.645385	1.85e-05	0.00017967
LINC01551	7.52278	1.85e-05	0.00017981
COL9A3	1.33187	1.86e-05	0.00018019
CREB5	-0.638122	1.86e-05	0.00018056
DZIP1L	0.584187	1.9e-05	0.0001841
RTL9	2.15422	1.91e-05	0.00018445
CYP26C1	5.94489	1.91e-05	0.00018466
PCSK1	2.02545	1.91e-05	0.00018466
PRSS35	1.75877	1.91e-05	0.00018466
SAMD3	3.83775	1.95e-05	0.0001872
PKNOX1	0.628177	1.95e-05	0.00018721
IL11RA	0.866276	1.98e-05	0.00018946
TBX1	-4.48918	2.03e-05	0.00019439
SH3PXD2A	1.0326	2.05e-05	0.00019629
LOXL1	0.620096	2.05e-05	0.00019662
FGF13	-0.651863	2.06e-05	0.0001967
FEZ1	-0.620523	2.06e-05	0.00019679
SLC16A2	0.716727	2.07e-05	0.00019762
CALB2	1.77262	2.08e-05	0.0001986
TMBIM6	-0.61949	2.08e-05	0.0001986
DNAJC6	-1.2266	2.09e-05	0.00019903
ZSCAN1	-1.14368	2.09e-05	0.00019945
STOM	1.6532	2.1e-05	0.0001999
FAM133B	-0.523726	2.1e-05	0.0002005
RPP25	1.39176	2.11e-05	0.00020124
ANKRD33B	-0.827616	2.12e-05	0.00020155
CACNA1I	-1.66296	2.12e-05	0.00020179
EOMES	7.68903	2.13e-05	0.00020202
TET2	-0.547533	2.17e-05	0.00020572
EIF4E3	1.09561	2.2e-05	0.00020866
CCDC3	1.67157	2.2e-05	0.00020885
RELL1	0.674238	2.23e-05	0.00021094
GAS6	1.15019	2.24e-05	0.00021153
KCNF1	-1.42473	2.24e-05	0.00021184
MVD	0.637744	2.24e-05	0.00021201
ADAMTS18	2.09679	2.25e-05	0.00021236
TOM1L1	1.55648	2.25e-05	0.00021269
ZFHX4-AS1	0.785236	2.26e-05	0.00021272
ZDHHC14	1.54029	2.26e-05	0.00021331
DMRT3	6.15959	2.28e-05	0.00021414
ASIC1	-0.720447	2.29e-05	0.00021527
CHODL	1.43407	2.3e-05	0.00021622
BTBD8	-0.625902	2.33e-05	0.00021871
MMP16	0.667154	2.39e-05	0.00022411
EML6	-1.59524	2.4e-05	0.00022523
CRADD	-0.817237	2.41e-05	0.00022548
LRP10	0.633802	2.45e-05	0.00022855
PRPS2	1.2049	2.45e-05	0.00022855
TFPI2	-1.59565	2.5e-05	0.00023384
SCUBE2	1.98198	2.51e-05	0.00023438
CTNND2	-0.682237	2.53e-05	0.00023587
CCDC122	1.49996	2.57e-05	0.00023939
NTF4	2.00857	2.57e-05	0.00023939
KPNA5	-0.590859	2.58e-05	0.00023986
TXN	0.692052	2.59e-05	0.00024009
LOC101928595	4.04396	2.59e-05	0.00024035
DENND5B	-0.900572	2.6e-05	0.00024071
ABCA5	-1.19257	2.62e-05	0.00024289
RXRG	1.63108	2.64e-05	0.00024444
TBC1D2B	0.528436	2.64e-05	0.00024444
LOC728755	-3.99119	2.67e-05	0.00024656
SHROOM4	0.970655	2.7e-05	0.00024965
PTPRN	-1.62483	2.71e-05	0.00024974
MFAP3L	1.31391	2.71e-05	0.00024977
SLITRK5	0.627779	2.72e-05	0.00025032
KCNH8	-1.61101	2.72e-05	0.00025055
MAP1LC3A	1.60215	2.72e-05	0.00025067
ANO1	3.38202	2.73e-05	0.0002509
WIF1	3.85755	2.73e-05	0.0002509
SRR	0.550232	2.75e-05	0.00025274
ZFPM2	2.50735	2.78e-05	0.0002546
PFKL	0.532013	2.82e-05	0.00025771
BBOX1-AS1	-3.67174	2.83e-05	0.00025847
MUC1	-1.02115	2.83e-05	0.00025847
PROX1	-1.67538	2.85e-05	0.00026034
UAP1L1	1.49987	2.86e-05	0.00026067
ZNF658	1.00901	2.87e-05	0.00026201
GPRIN3	-0.942619	2.89e-05	0.00026334
RGS14	0.862616	2.9e-05	0.00026456
DMRTA1	3.79857	2.91e-05	0.00026516
PSD4	1.20939	2.92e-05	0.00026582
KCNG1	1.21523	2.94e-05	0.00026735
RFLNB	0.905486	2.94e-05	0.00026764
ARMCX2	0.982234	3.01e-05	0.0002732
SIX1	3.40646	3.02e-05	0.00027445
ZBBX	1.21171	3.04e-05	0.00027547
HRK	-1.46606	3.07e-05	0.00027746
PTGFR	1.62969	3.07e-05	0.00027746
PWAR6	-0.560991	3.08e-05	0.00027904
ADGRB2	0.631229	3.1e-05	0.0002806
ZFYVE27	-0.596895	3.11e-05	0.00028073
LOC728743	0.743523	3.13e-05	0.00028216
SMC1A	0.651536	3.13e-05	0.00028261
AGPAT2	1.10938	3.19e-05	0.00028748
LINC01152	3.68839	3.29e-05	0.00029563
LOC440982	3.85436	3.35e-05	0.00029997
CDH20	1.59025	3.39e-05	0.00030338
CREBRF	-0.879365	3.4e-05	0.00030379
GRM7	2.73684	3.4e-05	0.00030392
PUDP	1.02599	3.45e-05	0.00030798
LOC100132249	-1.60749	3.47e-05	0.00030911
DTNA	1.3808	3.51e-05	0.00031243
TDRD3	0.533623	3.51e-05	0.00031243
ANKRD45	1.34248	3.54e-05	0.00031466
PLCD4	2.0822	3.55e-05	0.00031556
RASL11B	1.83691	3.59e-05	0.00031794
LOC729218	0.548921	3.6e-05	0.00031851
POU6F1	-1.04913	3.65e-05	0.00032209
SLAIN1	-0.577871	3.65e-05	0.00032225
LINC01521	0.554182	3.68e-05	0.00032494
NFATC4	1.31232	3.74e-05	0.00032923
WIPF3	-0.792481	3.76e-05	0.00033087
TMEM255B	1.89534	3.77e-05	0.00033186
CNTFR	-0.759284	3.78e-05	0.00033254
SERPINF1	1.82939	3.82e-05	0.00033545
CACNB4	-0.512485	3.83e-05	0.00033614
CADM2	-0.893543	3.88e-05	0.00034077
FRMD3	1.31652	3.9e-05	0.0003418
ST6GALNAC3	0.814033	3.93e-05	0.00034403
WDR4	0.866444	3.96e-05	0.0003464
PLK2	-0.53465	3.99e-05	0.00034895
AFDN	-0.834438	4.01e-05	0.00035034
PAM	0.712155	4.03e-05	0.00035177
TMCO6	0.550268	4.08e-05	0.00035588
RIPPLY3	2.15325	4.09e-05	0.00035674
SYNGR2	0.612944	4.12e-05	0.00035868
CYP2E1	-1.91193	4.19e-05	0.00036479
LRFN1	0.526156	4.22e-05	0.00036711
SCGN	3.65918	4.24e-05	0.00036835
TKTL1	1.98075	4.28e-05	0.00037143
LINC01456	-2.65028	4.28e-05	0.00037157
SMARCD3	0.566415	4.28e-05	0.00037157
GATA3	-2.42001	4.29e-05	0.00037189
SAMD13	1.17925	4.34e-05	0.00037631
SPIRE1	-0.759669	4.36e-05	0.0003773
LOC107985770	3.71049	4.4e-05	0.00038055
NFATC2	2.00153	4.41e-05	0.00038123
CA11	0.688078	4.42e-05	0.00038175
ERCC6L	0.581347	4.46e-05	0.00038476
TBX3	4.21292	4.5e-05	0.00038799
PLEKHG3	0.527763	4.54e-05	0.00039092
ZIC5	2.56449	4.55e-05	0.0003919
C3orf70	0.845248	4.59e-05	0.00039439
SRD5A3	1.05188	4.62e-05	0.00039627
IFI44	2.86609	4.71e-05	0.00040396
CBLN2	-2.40859	4.72e-05	0.00040416
SLFN5	1.57967	4.72e-05	0.00040416
ARMH4	-0.504537	4.74e-05	0.00040545
TSHZ2	1.82773	4.74e-05	0.00040548
MAB21L2	2.33415	4.8e-05	0.00040984
PRDX4	0.969376	4.84e-05	0.00041323
MALAT1	-0.515517	4.85e-05	0.00041381
SKOR2	-5.56026	4.89e-05	0.000417
ARHGAP24	1.58675	4.91e-05	0.00041801
DYNC2H1	0.575728	4.94e-05	0.00042049
IGSF10	3.35101	4.96e-05	0.00042159
LAMB2	0.623877	5e-05	0.00042489
USP15	-0.687847	5.06e-05	0.00042912
LOC642484	-3.25468	5.09e-05	0.00043163
P2RX6	1.28529	5.39e-05	0.00045449
ADAMTS19	2.22772	5.4e-05	0.00045506
HOXD13	5.29915	5.44e-05	0.00045875
TBC1D8	0.505344	5.46e-05	0.00046
MBNL2	0.843011	5.49e-05	0.00046217
LOC100506990	0.727196	5.51e-05	0.00046283
ERG	3.25266	5.52e-05	0.00046367
EPHA5	-2.01687	5.54e-05	0.00046505
MOB3C	1.38	5.55e-05	0.00046555
BCAT1	-0.576346	5.59e-05	0.00046815
SBNO1	-0.606966	5.6e-05	0.00046898
DLC1	2.09932	5.61e-05	0.00046969
COL4A5	1.42361	5.63e-05	0.00047142
GLIS1	3.8533	5.67e-05	0.00047442
GPRIN2	0.93716	5.71e-05	0.00047728
NTRK1	0.880579	5.71e-05	0.00047728
COLGALT2	1.35507	5.75e-05	0.00048025
TMC6	1.98703	5.77e-05	0.00048178
TGM2	2.23684	5.79e-05	0.00048264
HOXD8	4.5645	5.81e-05	0.00048463
NAV1	1.49173	5.84e-05	0.00048629
PYROXD2	1.51626	5.84e-05	0.00048629
ARSD	1.20667	5.85e-05	0.00048725
BLACAT1	2.54023	5.89e-05	0.00049016
CPLANE2	0.983557	5.93e-05	0.00049256
TCEAL2	-2.35249	5.93e-05	0.00049262
LPIN2	0.541065	5.98e-05	0.00049591
CCDC140	3.35553	5.99e-05	0.00049674
GHR	1.43107	6.04e-05	0.00049989
MME	2.55284	6.1e-05	0.00050449
ARHGAP10	1.37157	6.12e-05	0.00050549
OFD1	0.572226	6.12e-05	0.00050549
VPS37B	-0.917782	6.2e-05	0.00051167
TCIRG1	1.54774	6.24e-05	0.00051451
FAAH	1.11219	6.35e-05	0.00052305
KIAA1324L	-0.998884	6.36e-05	0.00052413
TRIM45	0.601052	6.43e-05	0.00052971
AMY2B	-0.786565	6.5e-05	0.00053436
BMPER	3.68074	6.5e-05	0.00053436
PCDHGA11	-3.12232	6.5e-05	0.00053441
BARD1	0.551069	6.59e-05	0.00054079
NMU	-0.821663	6.59e-05	0.00054079
PPP1R1B	2.22142	6.63e-05	0.00054379
MAP3K21	1.62881	6.73e-05	0.0005516
DKKL1	1.08553	6.76e-05	0.00055397
NIPSNAP3A	0.593327	6.8e-05	0.00055663
CARMIL3	-1.11265	6.82e-05	0.00055779
VWA5B2	-1.56716	6.89e-05	0.000563
KIAA1257	-0.574216	6.95e-05	0.00056741
GRB14	1.84232	6.96e-05	0.00056851
C10orf105	1.99527	6.98e-05	0.00056932
LHFPL2	0.565186	7.09e-05	0.00057724
CLTCL1	0.575489	7.15e-05	0.00058212
ABHD8	0.644167	7.16e-05	0.00058284
DSTYK	0.686493	7.19e-05	0.00058473
ARPC1B	0.941064	7.2e-05	0.00058494
PPP2R3B	-1.0184	7.22e-05	0.00058657
FAH	0.637966	7.25e-05	0.00058854
BID	0.655851	7.32e-05	0.0005938
VAMP3	0.654557	7.4e-05	0.00059919
TFAP2B	1.06161	7.43e-05	0.00060144
TNRC18	0.662356	7.47e-05	0.0006049
CCT6B	1.43792	7.5e-05	0.00060697
LNP1	-0.545345	7.55e-05	0.00060977
FAM239B	5.34203	7.61e-05	0.00061393
RHBDF2	1.77678	7.61e-05	0.00061393
OXLD1	0.540351	7.64e-05	0.00061536
SNHG18	2.07976	7.64e-05	0.00061536
TSIX	-3.99214	7.67e-05	0.00061718
LIX1	1.14537	7.73e-05	0.00062133
TEKT4	-3.41902	7.73e-05	0.00062133
VWDE	2.34571	7.74e-05	0.00062175
COPG2IT1	-0.656138	7.78e-05	0.00062423
SORCS2	2.40195	7.81e-05	0.00062624
EXPH5	1.40716	7.84e-05	0.0006282
PACSIN3	1.68231	7.92e-05	0.00063455
ELK3	1.35368	7.99e-05	0.00063926
PPM1H	0.521014	7.99e-05	0.00063926
BRINP2	5.35753	8.04e-05	0.0006428
SRGAP1	-0.730761	8.06e-05	0.00064413
GRM8	1.40372	8.09e-05	0.00064568
ANKFN1	2.47862	8.13e-05	0.00064812
TSPAN11	-0.840166	8.16e-05	0.00065058
DIPK1A	-0.626686	8.17e-05	0.00065058
FOSL1	-2.19093	8.19e-05	0.00065239
LCOR	-0.575401	8.31e-05	0.0006603
NOVA1	-0.956714	8.31e-05	0.0006603
HID1	-1.42688	8.32e-05	0.0006609
PIEZO1	1.3949	8.39e-05	0.000666
AGAP2	-0.630226	8.42e-05	0.00066821
CPEB4	-0.520998	8.45e-05	0.00066977
PKP4	0.566763	8.45e-05	0.00066977
RGS7BP	1.61845	8.46e-05	0.0006699
SLCO1B1	-4.317	8.59e-05	0.00067996
ATG10	0.789466	8.66e-05	0.00068466
LRP8	0.60468	8.74e-05	0.00069053
CLMP	1.99451	8.76e-05	0.0006914
RAB34	0.73776	8.83e-05	0.00069642
DOCK5	0.614349	8.87e-05	0.00069829
OSR1	2.32858	8.88e-05	0.00069875
GFY	3.8356	8.94e-05	0.00070339
ACOT11	2.26813	8.98e-05	0.00070635
SEZ6	-2.24526	9e-05	0.00070739
TRH	3.15552	9.05e-05	0.00071095
CHFR	-0.61064	9.12e-05	0.00071584
LINC00643	3.49018	9.13e-05	0.00071629
ITGA8	2.44222	9.14e-05	0.00071629
GLIS3	1.38584	9.17e-05	0.0007183
TMEM26	2.70553	9.21e-05	0.00072147
AKR7A2	0.521862	9.23e-05	0.00072211
SLC22A31	2.08908	9.24e-05	0.00072261
GBE1	-0.950987	9.31e-05	0.00072806
CNTNAP5	-1.13077	9.4e-05	0.00073425
FGF14	-1.06973	9.43e-05	0.00073572
KANSL2	-0.659758	9.44e-05	0.00073585
NPR3	3.34199	9.45e-05	0.00073645
KAZN	-0.730826	9.51e-05	0.00074057
C1orf226	1.05558	9.67e-05	0.00075234
HOXC5	5.93014	9.82e-05	0.00076217
FBXO21	-0.66671	9.91e-05	0.00076911
OTX1	4.26111	9.99e-05	0.00077476
PPP1R13L	0.826593	0.00010028	0.00077669
NABP2	-0.644699	0.0001003	0.00077669
KRR1	-0.628163	0.00010045	0.00077745
ARHGEF19	0.90707	0.00010075	0.00077945
GCSAM	3.38439	0.0001009	0.00078021
SLC50A1	0.951248	0.00010189	0.0007872
CHDH	0.679425	0.0001023	0.00078995
MIPEP	0.678335	0.00010474	0.00080776
CDK17	-0.762337	0.00010505	0.00080953
ADGRG2	2.23945	0.00010596	0.00081565
ZCCHC8	-0.552669	0.00010602	0.00081575
SHC1	0.906732	0.00010648	0.00081883
DUSP7	0.784494	0.00010652	0.00081883
PDPN	-1.46495	0.0001071	0.00082288
HOXC4	7.81565	0.00010823	0.00083057
CELF4	-1.50712	0.0001085	0.00083219
PHLPP1	-0.564655	0.00011023	0.00084351
LINC00858	-3.62591	0.00011048	0.00084503
CLSTN2	1.4191	0.00011074	0.00084664
INAFM2	-0.552885	0.00011174	0.00085358
MYBPC1	3.10704	0.00011202	0.00085529
OTULINL	0.570228	0.00011515	0.00087713
ATP2B4	0.809612	0.00011519	0.00087713
NME3	-0.912178	0.00011535	0.00087753
HERC2P2	-0.856809	0.00011646	0.0008852
CORO2A	1.34213	0.00011744	0.0008917
ARHGAP18	1.16605	0.00011748	0.0008917
PPCDC	0.764031	0.00011791	0.00089457
HOXC9	7.48774	0.00011847	0.00089801
OSTF1	1.15117	0.00011891	0.00090017
HECW2	0.69371	0.00011941	0.00090349
C3orf67	-2.32891	0.00011952	0.00090392
SWAP70	0.563597	0.00012028	0.00090931
KATNAL2	1.05302	0.00012129	0.00091571
LBX2	3.40318	0.00012203	0.00092089
CD74	1.21212	0.00012271	0.00092555
PTPN5	-1.53553	0.00012313	0.00092791
CALD1	0.883013	0.0001235	0.00092994
CDC20B	8.91629	0.00012385	0.00093209
IGF1	5.25133	0.00012467	0.00093742
IL4R	2.19898	0.00012491	0.00093885
WASHC4	-0.500598	0.00012512	0.00093997
CCDC154	0.725655	0.00012524	0.00094044
KIAA0754	0.51872	0.00012637	0.00094813
INHBE	1.5252	0.00012721	0.00095311
FGFR3	-1.42639	0.00012841	0.000961
MUC12	-2.22229	0.00012848	0.000961
SLC47A1	2.02179	0.00012849	0.000961
SERPINB6	0.768936	0.00013142	0.00098166
ABALON	-1.31743	0.00013202	0.00098572
OBSCN-AS1	1.35264	0.0001321	0.0009858
PRKAB1	-0.51426	0.00013271	0.00098999
SSTR2	1.31171	0.00013351	0.00099551
RBMS3	1.54375	0.00013413	0.00099947
NME4	0.773949	0.00013416	0.00099947
SDC4	0.910584	0.00013699	0.00101963
HSPG2	0.989816	0.00013746	0.00102268
TMTC2	-1.35631	0.00013856	0.00102998
PXDC1	-0.722831	0.00013929	0.00103323
P3H4	0.567562	0.00013931	0.00103323
CCDC144NL	-1.14132	0.0001396	0.00103447
GALNT5	2.94976	0.0001398	0.00103552
CRLF1	2.95547	0.00014036	0.00103876
DNM3	-1.50627	0.0001425	0.00105278
CRB2	-0.707124	0.00014323	0.00105766
FGFBP3	-1.33973	0.00014367	0.00105952
SORT1	-0.58188	0.00014397	0.00106117
CYP24A1	-4.13845	0.00014466	0.00106496
KIF21B	-0.699636	0.00014486	0.00106602
RASGRP1	2.51441	0.00014606	0.00107389
ALDH9A1	0.672477	0.00014697	0.00108007
SYT4	-1.60418	0.00014921	0.00109463
HOXB8	7.23208	0.00014951	0.00109638
NUAK1	-0.869279	0.00014992	0.00109888
ACKR1	-2.52821	0.00015055	0.00110216
SLC18A3	-2.39061	0.00015056	0.00110216
FOXO1	-0.732632	0.00015068	0.00110258
LOC283177	-1.7545	0.00015129	0.00110615
DCT	2.18378	0.0001513	0.00110615
ZNF474	2.18807	0.00015187	0.00110886
MANEAL	-1.52662	0.00015211	0.00111006
ETFRF1	-0.536759	0.00015216	0.00111006
C5orf38	-1.56936	0.0001526	0.00111225
RAB27A	1.07604	0.00015328	0.00111676
LOC101929555	3.07236	0.00015551	0.00113122
PPP1R17	1.79383	0.00015586	0.00113309
ALDH1A2	3.63323	0.00015681	0.00113954
LINC01114	-2.08265	0.00015737	0.00114311
XPNPEP2	2.73077	0.00015942	0.00115647
COL15A1	2.9903	0.00016013	0.00116068
ZFP3	2.49263	0.00016029	0.00116129
BMP4	2.58012	0.00016203	0.00117242
PRCP	0.521983	0.00016271	0.0011763
S1PR5	2.32036	0.00016384	0.00118278
LGI2	1.18698	0.00016461	0.00118698
LMCD1	1.65576	0.00016677	0.00120207
C11orf80	0.736417	0.00016793	0.0012089
LOC101929188	1.31198	0.00016846	0.00121163
TTYH2	-0.831451	0.00016883	0.00121329
PRR5L	-0.769158	0.00016936	0.00121603
SLC6A5	-4.0408	0.00017012	0.00122046
TCF7	0.557392	0.0001702	0.00122056
EN1	-1.96018	0.0001712	0.00122617
SOX9-AS1	1.79947	0.00017129	0.00122627
CHPF	0.663157	0.00017305	0.00123784
TMEM170B	-0.516175	0.00017425	0.00124589
CCDC24	0.99784	0.00017476	0.00124898
MYORG	1.53477	0.00017558	0.0012538
MAFG-DT	0.943888	0.00017706	0.00126384
CHADL	4.06852	0.00017727	0.00126477
ZNF469	1.96693	0.00017741	0.00126525
RPS6KL1	-1.20283	0.00017764	0.00126577
EGF	2.26536	0.00017767	0.00126577
TRMT9B	0.723831	0.00017897	0.00127315
C4orf19	1.60489	0.00017952	0.00127549
MAPK8	-0.604261	0.00017953	0.00127549
ARHGAP15	3.63824	0.00017998	0.00127764
RSPH1	2.14603	0.00018018	0.00127851
NXPH1	-3.27779	0.00018105	0.00128365
TBX15	2.53824	0.00018115	0.0012838
KCTD15	0.577477	0.00018142	0.00128516
LRRC1	1.03697	0.00018184	0.00128707
SCN3B	-1.58959	0.00018255	0.00129047
KCNA3	-2.02204	0.00018511	0.00130689
TMEM88B	2.26382	0.00018523	0.00130723
LINC-PINT	-1.88367	0.00018601	0.00131163
AJUBA	-0.514077	0.00018625	0.0013128
L1TD1	2.86258	0.0001867	0.00131539
ZBTB46	-0.511967	0.00018923	0.00132825
CCDC85A	1.60729	0.00018991	0.00133136
PXMP4	1.56796	0.00019009	0.00133203
ARC	-1.17412	0.00019048	0.00133366
TSPAN15	0.687274	0.00019255	0.0013476
ST6GALNAC5	1.08393	0.00019368	0.00135441
TMEM191C	-1.50044	0.00019393	0.00135512
KCNIP3	1.3591	0.00019394	0.00135512
SKA2	-0.588171	0.00019407	0.00135547
LOX	1.78767	0.0001943	0.00135649
CLEC18A	-2.46981	0.00019465	0.00135833
GABRB2	2.26128	0.00019591	0.00136662
SLC16A8	1.6665	0.00019787	0.00137913
HOXB9	8.10153	0.00019842	0.00138179
SCN4B	1.2948	0.00019918	0.00138655
DKK1	2.21385	0.00020104	0.0013983
PRTFDC1	-1.59697	0.00020112	0.0013983
MYRFL	-3.34965	0.00020393	0.00141491
TERT	2.30653	0.00020415	0.0014153
CD82	2.75423	0.00020491	0.00141998
MTUS1	-0.983929	0.00020539	0.00142272
EFCAB11	0.656757	0.00020559	0.00142354
NTN1	-1.35342	0.00020631	0.00142705
ERICH2	0.911898	0.00020681	0.00142965
TAB2	0.604536	0.00020762	0.00143466
RRBP1	0.889395	0.0002089	0.00144228
MAL2	0.997683	0.00020968	0.00144649
RBM33	-0.50651	0.00021034	0.00145045
KREMEN2	1.17346	0.00021092	0.00145325
TSSK3	-0.528677	0.00021401	0.00147097
TCEAL5	4.89684	0.00021433	0.00147258
CDK18	1.50493	0.00021732	0.00149191
FAM86DP	0.607088	0.00022065	0.00151294
SLC16A5	2.73864	0.0002211	0.00151541
KIRREL1	0.822825	0.00022136	0.00151653
COL16A1	2.39556	0.00022162	0.00151773
ZCCHC24	1.75066	0.00022329	0.00152733
PCDH7	1.36088	0.0002233	0.00152733
GPC5	1.90226	0.00022618	0.00154578
PLD6	1.29555	0.00022654	0.00154767
SOD3	3.78891	0.00022686	0.00154854
DGKB	1.28642	0.00022763	0.00155242
KANK2	1.0758	0.0002277	0.00155242
HOXB6	7.58888	0.00022866	0.00155836
SLFN13	1.69739	0.00023154	0.00157668
LINC02035	-0.535733	0.00023177	0.00157714
KIAA1614	1.05868	0.00023232	0.0015801
SLC29A2	0.594296	0.00023715	0.00161033
IGSF21	3.08741	0.00023791	0.00161358
ARHGAP22	1.30933	0.00023814	0.00161449
MYRF	-1.09375	0.00023873	0.00161779
LINC00491	-2.88752	0.00023893	0.00161856
PNKY	-1.87617	0.00023931	0.00162045
UNC13C	3.89574	0.00024014	0.00162544
VWF	4.14222	0.0002414	0.00163329
GABRA5	2.58229	0.00024379	0.00164816
COL6A6	2.95138	0.0002463	0.00166444
PPP2R2C	2.71975	0.00024654	0.0016654
MDGA1	0.904013	0.00024693	0.00166739
LOC100129203	1.62154	0.00024882	0.0016788
SPAG17	1.81618	0.00025106	0.00169211
DCUN1D3	-0.524494	0.00025212	0.001698
MEOX2	2.55231	0.00025217	0.001698
FAM118A	0.511696	0.00025336	0.00170462
COL8A2	2.52592	0.00025348	0.00170479
RASL10B	0.53107	0.00025358	0.00170479
NDST4	2.0159	0.00025392	0.00170638
COCH	-0.723674	0.00025433	0.00170845
LFNG	-0.674848	0.0002545	0.00170894
SALL1	-1.07684	0.00025468	0.00170944
FTX	0.93916	0.00025634	0.0017199
FOXD3	1.78857	0.00025962	0.00174052
COL19A1	-2.18867	0.00026187	0.00175418
ARRB1	0.584062	0.00026247	0.00175755
CACNA2D1	0.893213	0.00026371	0.00176511
ANO9	4.51093	0.00026481	0.00177109
IGFL4	-1.92452	0.00026526	0.00177322
NPM3	0.839891	0.00026534	0.00177322
VSIG10L	0.682157	0.0002655	0.0017736
TDRKH-AS1	-1.38432	0.00026566	0.00177397
MMP17	-0.881592	0.00026671	0.00178026
ADAMTS1	1.3732	0.0002694	0.00179607
SLC1A1	-1.63467	0.00027114	0.00180603
GAL3ST1	1.25787	0.00027121	0.00180603
H3C10	2.03273	0.00027208	0.00181113
TMPRSS6	-1.50912	0.00027296	0.00181574
CROT	0.617533	0.00027299	0.00181574
CCDC74B	0.931682	0.00027511	0.00182768
TJP2	0.623716	0.00027537	0.00182869
TNS2	1.43088	0.0002777	0.00184341
WDR45	0.629162	0.00027808	0.0018452
SERTAD4	1.40678	0.00027882	0.00184869
ITGA5	0.635074	0.00028206	0.00186723
HSPB1	0.942547	0.00028358	0.00187659
CA5BP1	0.702658	0.00028437	0.00188106
PYCARD	3.71959	0.00028503	0.00188466
NFIX	2.37281	0.00028769	0.0018993
LITAF	-1.1986	0.00028797	0.00189979
SHISA4	0.810583	0.00028799	0.00189979
PRELID1	0.519686	0.00028973	0.00191054
RNF150	-0.624932	0.0002907	0.00191541
MERTK	1.23816	0.00029545	0.00194506
ARMCX4	-0.885396	0.00029555	0.00194506
LINC00470	-3.5233	0.00029673	0.00195136
PNCK	-0.649395	0.00029718	0.00195294
CYTL1	1.99873	0.0002972	0.00195294
MCF2L2	-1.96664	0.00029768	0.00195457
LIPI	2.0877	0.00029768	0.00195457
EVC	0.788217	0.00029781	0.00195464
SLC7A5	0.716509	0.00029902	0.0019618
RAB21	-0.689523	0.00030108	0.00197378
LINC02627	4.18227	0.0003014	0.00197514
ADGRG7	-8.62494	0.00030238	0.00198
ZNF681	-0.566962	0.00030357	0.00198679
AKAP7	0.701547	0.00030365	0.00198679
TBR1	8.89811	0.00030399	0.00198827
HMGA2-AS1	3.6862	0.00030484	0.00199224
MTMR10	-0.782247	0.00030514	0.00199346
FIRRE	0.6955	0.00030941	0.00201976
GOLGA3	-0.544198	0.00030968	0.00202073
SLC15A3	-1.1746	0.0003098	0.00202073
TRIM22	0.893428	0.00031084	0.00202678
ATP6V0A1	-0.530215	0.00031155	0.00203063
DISP1	0.742252	0.00031209	0.00203333
CLIP1	-0.947906	0.00031485	0.00204896
SH3RF3	1.45938	0.00031519	0.00205039
AKNAD1	-1.69268	0.00031655	0.00205845
SKAP2	1.5521	0.00031844	0.00206909
AXL	0.682492	0.00031872	0.00207016
MAF	0.95825	0.00031897	0.00207099
CFH	2.24034	0.00032088	0.0020819
EMC3-AS1	0.619649	0.00032171	0.00208638
CLUL1	1.33715	0.00032293	0.00209345
ABCG2	3.72348	0.00032377	0.00209704
LGI1	2.02373	0.0003257	0.00210817
ANKRD20A12P	-5.91475	0.00032773	0.00211983
ATP1B3	0.571377	0.00032949	0.00212943
NETO1	-1.51888	0.00032987	0.00213025
SUSD1	-0.842576	0.00033027	0.00213164
BRSK2	-0.811379	0.00033151	0.00213812
APOO	0.877652	0.00033181	0.00213874
GLIPR1	-1.45844	0.00033257	0.00214245
RHOG	0.788432	0.00033264	0.00214245
KIF12	2.52684	0.0003335	0.00214715
ARHGAP25	-1.34181	0.00033547	0.00215733
TMEM161B	-0.770518	0.00033925	0.00218083
ZDHHC12	0.7695	0.00033952	0.00218093
ETS1	1.7618	0.00034152	0.00219293
SCNN1D	0.984863	0.00034417	0.00220741
RERG	1.92134	0.00034519	0.0022131
DUSP4	-1.05691	0.00034532	0.0022131
CTSK	1.52203	0.00034564	0.00221432
SLC6A11	-2.77572	0.00034708	0.0022227
PDZRN4	-2.46459	0.00035053	0.00224223
HOXA-AS2	5.73989	0.000354	0.00226187
DACH1	-0.607963	0.00035905	0.00228896
METAP1D	0.905317	0.00036027	0.00229495
TLL2	2.63056	0.00036056	0.00229495
CFAP77	2.33999	0.00036067	0.00229495
LINC00537	-1.47625	0.00036233	0.00230462
LOC101928847	1.62214	0.00036529	0.00232005
CDCA7	0.531373	0.00036534	0.00232005
ATG4A	0.880571	0.0003659	0.00232124
WSB2	-0.531939	0.00036703	0.00232751
SCN2B	1.82192	0.00036717	0.00232753
AMZ2P1	0.614977	0.00036777	0.00233047
FGD5	2.80588	0.00036931	0.00233863
EDN3	3.50514	0.00037277	0.00235856
TES	0.929504	0.0003733	0.00236107
GPR157	1.04248	0.00037389	0.0023639
NFATC1	1.4542	0.00037561	0.00237391
HOXC8	5.2956	0.0003768	0.00237965
TMEM14A	0.740206	0.00038205	0.00241011
MTHFD2L	-0.504974	0.00038272	0.00241343
GPRIN1	-0.750221	0.00039031	0.00245579
RFX4	-1.41899	0.00039246	0.00246746
CDX2	5.57507	0.00039574	0.00248623
MADCAM1	3.19354	0.00039817	0.00249966
EEF1A2	-0.625472	0.00039878	0.00250251
HEIH	-2.58101	0.00040125	0.00251656
RPL39L	-0.944153	0.00040143	0.00251656
RAB11FIP2	0.84423	0.00040146	0.00251656
SLC12A5	-1.68243	0.00040251	0.0025214
LOC101928358	3.14265	0.00040253	0.0025214
TOMM34	0.527815	0.00040355	0.0025268
SYBU	-1.02563	0.00040478	0.0025322
FXYD7	-1.92552	0.00040668	0.00254267
TBILA	3.39155	0.0004101	0.00256023
LYN	0.865742	0.00041237	0.00257158
CYP2S1	3.10158	0.00041421	0.00258209
PTGIS	0.965184	0.00041572	0.00259054
TEX15	0.75093	0.00041634	0.00259183
DPYSL4	-0.891235	0.00041682	0.00259355
PANX2	-0.766595	0.00041986	0.00260956
PACSIN1	1.48904	0.00042165	0.00261783
SCN1A	2.35055	0.00042438	0.00263286
CRB1	-0.945256	0.0004254	0.00263817
AFF1	0.615721	0.00042563	0.00263867
SHFL	0.92328	0.00043382	0.00268549
SDF2L1	0.628654	0.00043489	0.00269109
P3H2	1.00873	0.00043539	0.00269326
MIR7-1	-1.59118	0.0004362	0.00269628
ABCA1	-0.624312	0.00043646	0.00269689
SP9	-1.94695	0.00043763	0.00270314
EMP2	0.858824	0.00044152	0.00272416
ISM1	1.53016	0.00044206	0.00272553
DLGAP1-AS2	2.31594	0.00044428	0.00273789
MTUS2	-1.5118	0.00044439	0.00273789
CFAP300	-1.37742	0.00045003	0.00276958
HOXB-AS3	6.40343	0.00045178	0.00277932
TMEM269	-1.46554	0.00045198	0.00277955
FRG1CP	-1.7422	0.00045328	0.00278651
ANGPTL7	-6.23078	0.00045836	0.00281377
CT75	1.33216	0.00045838	0.00281377
NDFIP2	-0.538577	0.00045928	0.00281826
ZBTB39	-0.643488	0.00046101	0.00282701
RHOBTB1	0.52259	0.00046104	0.00282701
EPHA7	1.43741	0.00046336	0.00283921
B3GNT9	1.79162	0.00046638	0.00285564
TIGD4	-0.656635	0.00047174	0.00288727
CTF1	1.33399	0.00047189	0.00288727
BMP2	1.12567	0.00047281	0.00289184
FZD9	-1.14724	0.00047317	0.002893
ARHGEF6	1.12034	0.00047503	0.00290224
CACNG6	-1.86297	0.00047646	0.00290994
PCDHGB5	-4.79348	0.00047948	0.00292522
DSC3	1.32491	0.00048033	0.00292935
RBPMS	0.526483	0.0004815	0.0029354
TMCC3	1.12942	0.00048281	0.00294236
PTPN21	-0.654198	0.00048315	0.00294337
MTMR9LP	0.99622	0.00048352	0.00294453
TRIM38	2.39771	0.00048761	0.00296408
LHFPL4	-1.39569	0.00049224	0.002989
SHISA7	-0.775513	0.00049399	0.00299856
OAF	1.86366	0.00049433	0.00299955
LCA5L	1.47044	0.00050148	0.00303637
PIK3CD-AS2	1.32208	0.00050193	0.00303694
NMRK1	0.934543	0.00050515	0.00305426
KIAA0040	3.67301	0.00050671	0.00306255
STAC2	1.47665	0.00050869	0.00307231
SMS	1.1625	0.00050926	0.00307471
RNF41	-0.655305	0.0005101	0.00307753
GREB1L	-0.951646	0.00051219	0.00308904
OLFM3	2.92183	0.00051389	0.00309818
RGS4	2.35199	0.00051889	0.00312726
ENTPD8	2.07629	0.00052046	0.0031345
CLEC1A	2.76905	0.00052049	0.0031345
B4GALT1	1.181	0.00052065	0.0031345
GABRR1	4.64529	0.000523	0.00314641
GLIPR2	-0.605767	0.00052614	0.00316412
RASA3	-0.610742	0.00052791	0.00317366
DIABLO	-0.639296	0.00052832	0.00317499
STX10	0.526576	0.00053192	0.00319522
SNX32	0.816138	0.00053241	0.00319619
JAKMIP2-AS1	3.83588	0.000534	0.00320455
AGTR2	4.85854	0.00053489	0.00320879
FSTL1	0.783924	0.00053566	0.00321225
FAM155B	-0.596292	0.0005413	0.00324034
STAC	1.61758	0.00054556	0.00325986
CDK6	0.709136	0.0005456	0.00325986
ADCYAP1R1	-0.896582	0.00054618	0.0032614
GSG1	-3.73996	0.00054904	0.00327737
LARGE2	3.14438	0.00055117	0.00328865
IFNGR2	0.954858	0.00055475	0.00330561
CHST6	1.50877	0.00055534	0.00330796
KCNC1	-0.620659	0.00055803	0.00332278
UHRF1BP1L	-0.535544	0.00056063	0.00333708
ABLIM3	-1.38446	0.00056202	0.00334416
OTX2-AS1	6.35812	0.00056281	0.00334773
ADAMTS13	0.540981	0.00056366	0.00335158
SLC9A9	1.30422	0.00056414	0.00335326
TP73	1.28542	0.00056581	0.00336199
CDH12	2.14927	0.00056766	0.0033706
PRR16	2.59278	0.00056831	0.00337219
CACNA1A	1.29826	0.00056832	0.00337219
ADGRG3	-3.6017	0.00057037	0.00337987
TIPARP	0.506926	0.00057593	0.00340656
PID1	-2.496	0.00057878	0.00342218
PLA2R1	2.07768	0.00058091	0.00343122
[truncated: 1,184 more rows]

## Sheet: DIV 56
Gene Symbol	log2 (Fold Change)	P-value	Adjusted p-value
ARMCX1	-6.07602	3.27e-221	6.69e-217
FN1	-3.06504	6.36e-155	6.5e-151
ZNF248	6.3514	5.24e-151	3.57e-147
TSSC2	3.45987	1.21e-130	6.19e-127
POSTN	-3.0579	8e-115	3.27e-111
DIO3	3.51169	6.6e-110	2.25e-106
COL12A1	-5.36039	2.77e-106	8.09e-103
POFUT1	1.78509	4.43e-105	1.13e-101
PDGFD	2.35892	1.31e-102	2.97e-99
ZNF300	-6.26089	3e-100	6.14e-97
COL6A6	-4.24855	1.36e-98	2.53e-95
NTN1	-3.89298	1.09e-95	1.86e-92
VGLL3	-6.1701	2.37e-93	3.72e-90
COL4A2	-2.71307	1.22e-88	1.78e-85
OR7E12P	3.70542	3.83e-82	5.23e-79
ZNF354C	-2.64476	1.29e-81	1.65e-78
MS4A6A	3.81823	5.05e-80	6.08e-77
MRGPRF	-4.55522	4.91e-79	5.58e-76
DCN	-3.75048	1.1e-77	1.19e-74
ADAM22	-2.62459	2.41e-75	2.47e-72
LOC101928595	-4.59338	1.19e-72	1.16e-69
CCDC3	-2.92448	1.46e-71	1.36e-68
PAX5	-5.59632	1.18e-68	1.05e-65
COL5A2	-2.28152	2.83e-68	2.41e-65
TRIL	1.64418	9.05e-68	7.4e-65
C1QL4	-4.75973	2.75e-67	2.16e-64
ZNF506	-3.8912	4.43e-66	3.36e-63
ZNF841	-1.76618	4.45e-65	3.25e-62
SERTAD4	-3.66036	1.51e-64	1.07e-61
PTPN5	-2.90343	2.17e-64	1.48e-61
FEZF1-AS1	3.06981	1.73e-63	1.14e-60
SH2D3C	-2.36936	1.82e-63	1.16e-60
POU3F3	-5.07863	2.24e-63	1.39e-60
IRX1	-6.47062	6.44e-63	3.87e-60
LMO7	-2.94737	1.29e-62	7.51e-60
FARP1	-2.09004	5.72e-62	3.25e-59
CD109	-3.13158	5.88e-61	3.25e-58
DNM3OS	-5.60885	1.16e-60	6.25e-58
PTN	-1.89545	3.6e-59	1.85e-56
SPRY1	1.57087	3.62e-59	1.85e-56
TUBB2B	-2.32831	6.27e-59	3.13e-56
HDC	3.18687	1.83e-58	8.91e-56
PHLDB2	-3.24856	1.7e-57	8.07e-55
VASH2	-2.00925	3.04e-57	1.41e-54
MXRA5	-2.64338	3.7e-57	1.68e-54
LIM2	3.75935	5.97e-57	2.65e-54
OLFM2	-1.52283	7.79e-57	3.39e-54
EMILIN2	-2.85868	8.91e-57	3.8e-54
ROBO1	-2.09527	2.97e-56	1.24e-53
STMN4	-2.20858	3.41e-56	1.39e-53
CDON	-1.54519	1e-55	4.02e-53
RGL3	3.26126	1.23e-55	4.83e-53
EGFLAM	-4.47356	2.9e-55	1.12e-52
THBS2	-2.71643	6.95e-55	2.63e-52
GRIA2	-2.67139	1.63e-54	6.07e-52
CENPE	-2.19525	7.03e-53	2.57e-50
COL4A1	-2.99122	9.48e-53	3.4e-50
KDF1	6.30899	1.05e-52	3.69e-50
PRICKLE1	-2.77273	1.36e-52	4.72e-50
C1QTNF2	-5.05903	4.7e-52	1.6e-49
F2RL2	-2.34122	1.52e-51	5.1e-49
TUBB2A	-2.56363	2.36e-51	7.8e-49
ACOX2	2.44047	2.45e-51	7.95e-49
SERPIND1	4.54736	4.03e-51	1.29e-48
PLEKHA4	1.35186	8.83e-51	2.78e-48
ABI3BP	-2.88762	1.73e-50	5.35e-48
VSTM4	-2.48109	1.92e-50	5.86e-48
LIFR	-2.38231	6.67e-50	2.01e-47
ADAM12	-2.98659	2.87e-49	8.51e-47
TRANK1	1.73415	3.98e-49	1.16e-46
COL14A1	-4.30546	4.58e-49	1.32e-46
CCDC151	2.47091	9.43e-49	2.68e-46
PLAGL2	1.37738	2.37e-48	6.65e-46
CXCL12	-2.20667	2.73e-48	7.55e-46
ABCB4	-4.17666	3.79e-48	1.03e-45
STMN2	-2.7966	5.26e-48	1.41e-45
LOC440910	7.21282	1.32e-47	3.5e-45
ZEB2	-3.20842	2.39e-47	6.26e-45
KCNK9	-4.77843	3.01e-47	7.78e-45
ADAMTS14	-4.35432	1.67e-46	4.26e-44
RASSF5	2.16247	2.56e-46	6.47e-44
SORCS1	2.00166	6.74e-46	1.68e-43
LRRTM2	-2.79596	1.59e-45	3.93e-43
AACSP1	7.4859	1.68e-45	4.1e-43
ZIC3	-2.05762	2.7e-45	6.49e-43
SDSL	2.44756	1.88e-44	4.46e-42
METTL7A	1.73526	2.12e-44	4.99e-42
NYAP2	-2.93382	3.01e-44	6.99e-42
COL21A1	-2.11359	4.09e-44	9.41e-42
SRPX2	-3.45956	9.23e-44	2.1e-41
CDH20	2.17944	9.52e-44	2.14e-41
ARHGEF6	1.59137	2.18e-43	4.84e-41
CACNA2D1	-2.99778	2.21e-43	4.87e-41
TRIM38	3.10996	2.35e-43	5.11e-41
TMSB15A	-3.10252	2.95e-43	6.35e-41
GJB2	3.13851	4.99e-43	1.06e-40
CA10	2.43555	5.47e-43	1.15e-40
PRR11	-2.64264	6.82e-43	1.41e-40
SLC9A3R1	1.6971	6.82e-43	1.41e-40
EN2	-5.75127	1.09e-42	2.22e-40
SCUBE3	1.49634	1.32e-42	2.68e-40
RD3	2.91053	1.63e-42	3.28e-40
ADAMTS8	3.2551	2.11e-42	4.19e-40
ITPR3	-1.73383	3.1e-42	6.09e-40
LINC02511	3.72819	8.69e-42	1.69e-39
NDNF	-3.04592	1.3e-41	2.51e-39
ADAMTSL2	1.84911	1.53e-41	2.93e-39
DDIT4L	3.35545	1.59e-41	3e-39
DRP2	-2.82885	1.9e-41	3.57e-39
NID1	-3.05273	1.94e-41	3.6e-39
GLIS1	-3.56338	3.48e-41	6.41e-39
STK32B	-3.22527	1.04e-40	1.91e-38
FBXL21P	-3.81508	1.22e-40	2.21e-38
CYYR1	2.02231	2.1e-40	3.74e-38
LGR5	-2.93818	2.12e-40	3.74e-38
MMP17	-2.78955	2.11e-40	3.74e-38
LINC01102	-6.31913	4.19e-40	7.32e-38
COL24A1	-4.03923	4.57e-40	7.92e-38
IL12RB2	-5.14383	7.12e-40	1.22e-37
ICA1	-2.45005	9.06e-40	1.54e-37
KIF20A	-2.37065	1.81e-39	3.07e-37
AMER2	-2.53883	5.35e-39	8.97e-37
PMEPA1	-2.2271	9.81e-39	1.63e-36
DPYSL3	-2.57626	1.11e-38	1.83e-36
ROBO2	-2.80242	1.35e-38	2.21e-36
EVX1	-6.33849	3.68e-38	5.96e-36
PDGFRA	-2.13519	4.87e-38	7.84e-36
MEOX1	1.95466	5.22e-38	8.34e-36
TBX15	-3.39667	7.62e-38	1.21e-35
ADAMTS9	-1.68289	2.25e-37	3.53e-35
LGALS3BP	1.3607	2.77e-37	4.32e-35
ZNF454	-4.4897	3.5e-37	5.42e-35
COL1A1	-4.30107	4.7e-37	7.23e-35
TWIST2	-5.44717	1.24e-36	1.89e-34
LINC00958	2.9086	1.56e-36	2.36e-34
RND3	-2.28088	1.73e-36	2.61e-34
TMPRSS15	-5.11664	1.96e-36	2.93e-34
COL20A1	-4.47582	2.32e-36	3.44e-34
ZNF439	-4.2654	2.59e-36	3.8e-34
GNB4	-1.18633	3.54e-36	5.17e-34
HMCN1	-2.63077	4.06e-36	5.89e-34
PYGM	3.16476	6.94e-36	9.99e-34
CNR1	-3.14454	8.39e-36	1.2e-33
TNC	-2.19794	8.61e-36	1.22e-33
C10orf105	2.57422	1.12e-35	1.58e-33
B3GAT1	-3.41824	1.23e-35	1.73e-33
LGALS1	-2.83289	1.47e-35	2.05e-33
KITLG	-2.34497	2.02e-35	2.8e-33
GNAO1	-2.87211	2.36e-35	3.22e-33
NEGR1	-2.81791	2.35e-35	3.22e-33
ONECUT2	-2.48285	2.48e-35	3.36e-33
FURIN	1.44886	2.74e-35	3.69e-33
BAMBI	1.29585	3.08e-35	4.12e-33
FER1L5	2.01619	3.59e-35	4.77e-33
COL9A2	1.81997	3.91e-35	5.16e-33
MAB21L1	-3.73612	4.07e-35	5.33e-33
CMPK2	2.2881	5.02e-35	6.53e-33
OTX1	1.96892	5.21e-35	6.74e-33
KIF2C	-2.35849	9.27e-35	1.19e-32
SLC16A7	-2.67647	1.02e-34	1.31e-32
TPM4	-1.04329	1.04e-34	1.33e-32
PPIEL	-1.86055	1.12e-34	1.41e-32
SREBF2	-1.31753	1.48e-34	1.85e-32
RGS8	-3.82782	1.88e-34	2.35e-32
PPFIA2	-2.82155	2.03e-34	2.51e-32
LRRN4CL	-3.31771	2.62e-34	3.23e-32
GDAP1L1	-2.36813	2.97e-34	3.64e-32
LINC02302	3.36007	3.08e-34	3.75e-32
FRRS1L	-1.57789	3.13e-34	3.79e-32
SVEP1	-4.38035	4.08e-34	4.9e-32
IL13RA1	1.22803	5.08e-34	6.07e-32
SSTR3	2.54089	8.41e-34	1e-31
OLFML1	-3.13783	9.38e-34	1.11e-31
CORIN	-2.89664	1.06e-33	1.24e-31
LONRF1	-1.20358	1.33e-33	1.55e-31
SEC14L6	2.36217	1.4e-33	1.63e-31
OR7E14P	2.64062	2.9e-33	3.35e-31
EN1	-6.36365	2.96e-33	3.4e-31
FRY	-1.9321	3.05e-33	3.47e-31
SH3PXD2A	-2.39433	3.05e-33	3.47e-31
COL5A1	-2.00277	3.59e-33	4.05e-31
GFOD1	-2.19664	4.05e-33	4.55e-31
NCAM2	-2.44935	4.17e-33	4.66e-31
SBF2	-1.4345	4.94e-33	5.5e-31
CYP26A1	-4.26849	6.14e-33	6.79e-31
SPAG9	-1.20173	6.58e-33	7.24e-31
DDR2	-1.47899	9.58e-33	1.05e-30
SAMD15	2.27692	9.68e-33	1.05e-30
SLC30A8	-3.02469	1.03e-32	1.12e-30
SLC12A2	1.29318	1.09e-32	1.17e-30
PRC1	-2.19651	1.54e-32	1.64e-30
NSG2	-2.71766	1.81e-32	1.93e-30
ACP3	3.13713	2.13e-32	2.25e-30
VCAN	-2.44628	2.19e-32	2.3e-30
COL16A1	-3.21715	2.27e-32	2.38e-30
AMPD3	2.31924	3.19e-32	3.33e-30
OLFM3	2.0744	3.31e-32	3.43e-30
MYT1L	-3.17043	3.64e-32	3.76e-30
ITPR2	-2.36867	4.16e-32	4.28e-30
TM7SF2	1.72782	4.61e-32	4.72e-30
DGKH	-2.33275	5.71e-32	5.8e-30
LRRN3	-2.62788	6.7e-32	6.78e-30
BCL11B	-1.50015	6.74e-32	6.79e-30
MYO1B	-2.28907	7.01e-32	7.03e-30
SRPX	-3.95644	8.47e-32	8.45e-30
IQGAP2	2.01526	9.18e-32	9.12e-30
UBE2C	-2.39123	1.36e-31	1.34e-29
SERPINA3	4.35651	1.44e-31	1.42e-29
CREB5	-1.95335	2.09e-31	2.05e-29
HCN1	-3.39973	2.21e-31	2.15e-29
ITGA11	-3.64297	2.61e-31	2.53e-29
NRP1	-2.29173	2.97e-31	2.86e-29
C1QTNF7	-4.96855	3e-31	2.88e-29
ASTN1	1.47647	3.02e-31	2.89e-29
EVX2	-5.18765	3.16e-31	3.01e-29
NFIB	-2.46971	3.27e-31	3.1e-29
MAST2	-1.18651	4.03e-31	3.8e-29
TDRD7	1.94991	9.93e-31	9.32e-29
CHST2	1.61375	1.19e-30	1.11e-28
GJC1	-2.15182	1.32e-30	1.23e-28
IRX2	-3.92975	1.38e-30	1.28e-28
HVCN1	2.28169	1.73e-30	1.6e-28
FAM107A	2.49169	2.27e-30	2.08e-28
COPG2IT1	-1.77398	2.36e-30	2.16e-28
EHD2	-2.51242	2.47e-30	2.25e-28
ABHD15	1.94622	2.63e-30	2.38e-28
SLC25A13	1.45843	3.22e-30	2.9e-28
LAMA1	1.23285	3.32e-30	2.97e-28
CSMD1	-3.60936	3.6e-30	3.21e-28
OLFML2A	-3.28352	3.7e-30	3.29e-28
HDAC5	-1.14472	3.94e-30	3.49e-28
LOXL2	-2.31336	4.16e-30	3.66e-28
LOC283788	5.83373	4.61e-30	4.05e-28
PEAR1	-3.4785	5.79e-30	5.06e-28
ABCA8	-4.4959	6.91e-30	6.01e-28
GALNTL6	-2.86346	9.77e-30	8.47e-28
THY1	-2.62538	9.84e-30	8.49e-28
AURKB	-3.09252	1.03e-29	8.87e-28
SGIP1	-2.34201	1.62e-29	1.39e-27
CROT	1.29034	1.72e-29	1.46e-27
GJA3	2.56123	1.94e-29	1.65e-27
FMO1	3.9795	2.29e-29	1.93e-27
ERBB4	-2.76666	2.54e-29	2.14e-27
CFAP298	1.30238	3.98e-29	3.34e-27
PMP22	-2.1786	4.15e-29	3.46e-27
PPM1H	2.08021	4.49e-29	3.73e-27
ANGPTL4	2.52887	5.67e-29	4.69e-27
PLXND1	-1.28384	6.17e-29	5.09e-27
DNAAF3	2.67762	8.24e-29	6.76e-27
ZNF280D	-1.41512	8.67e-29	7.09e-27
COL23A1	-2.69757	9.02e-29	7.35e-27
ZNF501	-1.84208	1.31e-28	1.06e-26
FNDC1	-4.80754	1.41e-28	1.14e-26
IQGAP3	-2.46363	1.67e-28	1.34e-26
CLVS2	-2.922	1.68e-28	1.34e-26
LDLR	-1.76051	1.87e-28	1.5e-26
SEMA4B	1.29539	2.39e-28	1.9e-26
SPNS2	-1.71359	2.55e-28	2.02e-26
MGST2	1.59125	2.64e-28	2.09e-26
SUN2	-2.41202	2.73e-28	2.14e-26
INHBA	-3.91886	2.78e-28	2.18e-26
CCDC141	4.07215	3.13e-28	2.44e-26
CACNA2D2	1.21044	4.35e-28	3.37e-26
STARD9	-0.900185	4.35e-28	3.37e-26
NAP1L3	13.0335	5.08e-28	3.92e-26
NUSAP1	-2.19561	5.15e-28	3.96e-26
ADAMTS4	-1.48319	6.24e-28	4.78e-26
ABCA13	2.62891	6.5e-28	4.96e-26
PFKL	1.14027	7.24e-28	5.51e-26
LHFPL4	-1.94331	7.63e-28	5.78e-26
ENKUR	2.80542	8.81e-28	6.65e-26
PEG10	-1.31801	9.13e-28	6.86e-26
CPA4	-3.03344	1.17e-27	8.79e-26
CCNA2	-2.33754	1.24e-27	9.26e-26
CCDC69	2.90229	1.25e-27	9.32e-26
ID1	1.7088	1.31e-27	9.71e-26
EDIL3	-2.23707	1.34e-27	9.87e-26
CARMIL1	2.27829	3.4e-27	2.5e-25
OSBP2	1.92794	3.51e-27	2.58e-25
CDKN2D	-1.77845	4.07e-27	2.97e-25
PPM1K	-1.54214	4.57e-27	3.32e-25
TAGLN3	-3.28016	5.29e-27	3.83e-25
KCNC3	1.82872	6.12e-27	4.42e-25
LRRN2	1.87282	6.34e-27	4.57e-25
DCLK2	-2.29559	6.42e-27	4.6e-25
C18orf54	-1.90012	6.93e-27	4.96e-25
GPR85	1.68468	7.83e-27	5.58e-25
ELAVL3	-2.52439	8.19e-27	5.82e-25
OGN	-4.51668	8.79e-27	6.22e-25
LSM11	-1.7535	9.53e-27	6.72e-25
NSG1	-2.91333	9.85e-27	6.92e-25
RANBP3L	1.91192	1.18e-26	8.24e-25
HMGCS1	-1.57062	1.35e-26	9.39e-25
PDE10A	-2.11771	1.41e-26	9.84e-25
XKR8	1.49118	1.45e-26	1.01e-24
TTC3P1	-3.96602	1.66e-26	1.15e-24
SPTLC3	2.9686	1.68e-26	1.16e-24
PHACTR3	-2.37034	1.78e-26	1.22e-24
PHTF1	1.17698	1.78e-26	1.22e-24
COL3A1	-3.86988	2.36e-26	1.61e-24
KIF23	-1.30825	2.87e-26	1.95e-24
TMEM37	1.99791	3.48e-26	2.36e-24
TNK1	1.56285	3.5e-26	2.37e-24
SEPTIN3	-2.07941	3.84e-26	2.58e-24
EPHB1	-2.93693	3.93e-26	2.63e-24
FST	-2.77121	4.44e-26	2.97e-24
KLRF2	-4.8257	4.51e-26	3.01e-24
EBF1	-3.34535	4.73e-26	3.14e-24
LHX9	-2.37987	6.29e-26	4.16e-24
PROX1	-2.23113	6.98e-26	4.61e-24
PALM3	-2.00919	7.96e-26	5.23e-24
ADCY3	-1.54907	9.34e-26	6.12e-24
LAMA4	-2.859	9.6e-26	6.27e-24
MSC	3.54104	1.06e-25	6.9e-24
ZNF528	-2.22176	1.16e-25	7.56e-24
ZNF562	1.9907	1.56e-25	1.01e-23
CELF3	-2.70515	1.77e-25	1.14e-23
COL1A2	-1.62581	1.98e-25	1.27e-23
EIF1AY	12.3658	2.21e-25	1.42e-23
ADGRG2	1.95622	2.25e-25	1.43e-23
CORO1C	-1.42139	2.24e-25	1.43e-23
IRGQ	-1.03526	2.8e-25	1.78e-23
ELK3	-1.55982	3.02e-25	1.91e-23
SLC17A6	-2.71881	3.11e-25	1.96e-23
ADGRA2	-1.71556	3.21e-25	2.02e-23
CCM2L	1.65082	3.67e-25	2.29e-23
FIBIN	-3.08788	3.67e-25	2.29e-23
PAX8-AS1	-7.35468	3.87e-25	2.41e-23
CCNI	-0.971818	4.07e-25	2.53e-23
GAS2L3	-1.58555	4.75e-25	2.94e-23
IRX3	-3.96088	5.35e-25	3.3e-23
GRIK3	-2.39421	5.95e-25	3.66e-23
PCYOX1	1.13678	6.22e-25	3.82e-23
KCNQ2	-2.53796	6.5e-25	3.98e-23
CDKL5	-1.11624	7.88e-25	4.81e-23
PCLAF	-2.24202	9.42e-25	5.74e-23
NEDD4	-1.75287	1.09e-24	6.59e-23
SEMA3G	-1.79892	1.26e-24	7.6e-23
PLEKHA7	2.34271	1.65e-24	9.96e-23
SVOP	-2.6408	1.66e-24	1e-22
NRCAM	-1.94234	1.94e-24	1.17e-22
PDZD4	-1.81725	2.15e-24	1.28e-22
FABP7	-2.67219	2.22e-24	1.32e-22
BCO2	1.74864	2.3e-24	1.37e-22
ZNF488	-4.01374	3.41e-24	2.02e-22
BRINP2	2.3015	3.86e-24	2.28e-22
GAB2	-1.21925	4.03e-24	2.38e-22
ONECUT1	-3.40408	4.11e-24	2.42e-22
TSNAXIP1	2.52072	4.84e-24	2.84e-22
ABCG1	1.89825	5.65e-24	3.3e-22
GRK3	-1.0461	5.93e-24	3.46e-22
MKI67	-2.67901	7.34e-24	4.26e-22
NRG1	-2.56571	7.86e-24	4.55e-22
HDAC9	-1.65184	8.23e-24	4.75e-22
MEIS2	-2.78599	8.56e-24	4.93e-22
LPAR1	-1.10682	8.78e-24	5.05e-22
MRO	3.1252	9.16e-24	5.25e-22
FBXO2	2.12153	9.78e-24	5.59e-22
CXCL14	-1.83339	1.03e-23	5.87e-22
SAMD12	1.56085	1.05e-23	5.94e-22
CDK5RAP2	0.849508	1.14e-23	6.44e-22
KIF26B	-2.21037	1.2e-23	6.78e-22
RUNX1T1	-2.72583	1.2e-23	6.78e-22
PIMREG	-3.01968	1.52e-23	8.53e-22
PAX8	-5.21864	1.62e-23	9.09e-22
ARHGAP21	-1.75508	1.73e-23	9.68e-22
DNAH9	4.16592	1.79e-23	9.93e-22
PALM2AKAP2	-1.10798	1.79e-23	9.93e-22
BCL2L1	0.920278	1.85e-23	1.03e-21
OBSCN-AS1	1.39419	1.98e-23	1.09e-21
KCNH7	-2.79731	2.11e-23	1.16e-21
PPP1R3G	1.92496	2.26e-23	1.24e-21
HLF	-2.55921	2.49e-23	1.37e-21
ETV5	-1.47276	2.63e-23	1.44e-21
FAM20A	2.80614	2.77e-23	1.51e-21
MN1	-2.11362	2.95e-23	1.6e-21
JAG1	-1.58376	3.08e-23	1.67e-21
ST8SIA3	-2.05544	3.17e-23	1.72e-21
HJURP	-2.30746	3.48e-23	1.88e-21
BSDC1	-0.985488	3.61e-23	1.94e-21
FBLN2	-1.43876	3.74e-23	2.01e-21
TMEM151B	-2.3256	3.77e-23	2.02e-21
ZNF677	6.82831	4.92e-23	2.63e-21
TSSK3	-1.65742	5.11e-23	2.72e-21
HEY2	-4.23389	5.13e-23	2.72e-21
INSM1	-3.75304	5.37e-23	2.84e-21
EEPD1	-1.78338	5.48e-23	2.89e-21
PART1	1.76055	5.49e-23	2.89e-21
TLCD3B	-2.31195	5.47e-23	2.89e-21
TRAF3IP2-AS1	-1.10073	5.53e-23	2.9e-21
ERG	-4.46513	5.99e-23	3.13e-21
CRMP1	-2.24592	6.69e-23	3.49e-21
WDR78	2.44463	7.13e-23	3.71e-21
PBX3	-2.0039	7.16e-23	3.71e-21
RFTN2	-1.76423	7.48e-23	3.87e-21
GOLM1	0.961323	8.15e-23	4.21e-21
GFRA1	-1.86641	9.1e-23	4.69e-21
EBF2	-3.79677	9.97e-23	5.12e-21
CFTR	2.77968	1.05e-22	5.37e-21
PSD2	-2.20861	1.16e-22	5.94e-21
SULT4A1	-1.39583	1.26e-22	6.41e-21
ZDHHC1	1.35646	1.34e-22	6.84e-21
CHKA	1.34254	1.48e-22	7.51e-21
AGPAT3	1.09633	1.52e-22	7.69e-21
PIK3R1	1.409	1.8e-22	9.11e-21
ELMO1	-2.70747	1.94e-22	9.8e-21
SMYD2	1.18571	1.97e-22	9.88e-21
RAPGEF6	-1.13431	2.01e-22	1.01e-20
MINPP1	1.15306	2.29e-22	1.14e-20
ANKRD44	-1.82023	2.29e-22	1.14e-20
GPC1	-0.856731	2.38e-22	1.18e-20
CCDC190	4.60538	2.54e-22	1.26e-20
NHLH2	-2.98237	2.59e-22	1.28e-20
TNFRSF11B	2.14465	2.61e-22	1.29e-20
CAMK4	-2.09784	2.82e-22	1.39e-20
CLDN19	2.28724	2.97e-22	1.46e-20
PEA15	-1.15749	3.08e-22	1.51e-20
DIO3OS	2.28404	3.18e-22	1.56e-20
TM9SF4	1.19218	3.21e-22	1.57e-20
EPOR	1.9147	3.31e-22	1.61e-20
ISM1	-3.73838	3.5e-22	1.7e-20
DCX	-2.03768	3.55e-22	1.72e-20
PRRX1	-3.83339	3.6e-22	1.74e-20
TUBB4A	-1.99765	3.71e-22	1.79e-20
HTRA3	1.35461	3.74e-22	1.8e-20
EMILIN1	-2.35396	3.95e-22	1.9e-20
TOP2A	-1.95293	3.97e-22	1.9e-20
CTSK	-2.09415	4.02e-22	1.92e-20
THBS1	-2.79414	4.15e-22	1.98e-20
MARCKS	-1.59635	4.22e-22	2.01e-20
COL19A1	-3.628	4.64e-22	2.2e-20
MOXD1	-3.83886	4.93e-22	2.33e-20
GNG4	-2.3383	4.94e-22	2.33e-20
AGL	0.886877	5.35e-22	2.52e-20
FER1L4	1.62205	5.46e-22	2.57e-20
GLMP	0.995058	6.3e-22	2.96e-20
GALNT12	2.00183	6.58e-22	3.08e-20
FDFT1	-1.42207	7.3e-22	3.41e-20
KIF18B	-2.6866	7.62e-22	3.55e-20
NCAPG	-2.25404	7.65e-22	3.56e-20
SPAG4	1.32811	7.83e-22	3.63e-20
HMGA1	-1.39911	7.85e-22	3.63e-20
CREG1	0.97164	8.09e-22	3.74e-20
DAAM2	-3.07884	8.29e-22	3.82e-20
GAS6-DT	2.39231	8.56e-22	3.92e-20
PTPRZ1	-2.09954	8.54e-22	3.92e-20
LOC107985939	-2.15945	8.85e-22	4.05e-20
RAB3A	-1.69476	9.25e-22	4.22e-20
TMEM131L	-2.12499	9.44e-22	4.3e-20
QKI	-0.987998	9.67e-22	4.39e-20
ALDH1L2	-1.40032	9.74e-22	4.42e-20
ZNF875	-0.962041	1.01e-21	4.57e-20
ACVRL1	-3.51105	1.02e-21	4.62e-20
LINC02693	11.3544	1.18e-21	5.31e-20
P4HA3	-3.40265	1.53e-21	6.89e-20
FUT9	-2.7736	1.54e-21	6.92e-20
TP53I11	-1.52717	1.87e-21	8.35e-20
EDNRA	-3.50283	1.87e-21	8.37e-20
CDH6	2.33848	1.91e-21	8.53e-20
COL9A3	1.11645	2.02e-21	8.99e-20
MPZL2	2.7226	2.17e-21	9.61e-20
ZNF559	-8.21631	2.21e-21	9.79e-20
ZNF558	11.6055	2.27e-21	1e-19
SOX4	-1.75417	2.42e-21	1.07e-19
ITPRIPL1	-2.83964	2.43e-21	1.07e-19
CYP39A1	1.80486	2.46e-21	1.08e-19
GALNT10	2.18838	2.52e-21	1.1e-19
PBXIP1	1.84292	2.57e-21	1.12e-19
CPVL	1.84465	2.81e-21	1.22e-19
PANTR1	-5.19584	2.81e-21	1.22e-19
SPATA20	1.28685	2.85e-21	1.24e-19
PSD4	1.89756	2.99e-21	1.3e-19
SGPP2	2.26331	3.41e-21	1.47e-19
AGBL2	3.49002	3.47e-21	1.5e-19
NTSR1	-4.19688	3.58e-21	1.54e-19
CABLES1	1.76508	3.78e-21	1.62e-19
TSPAN1	3.52283	3.93e-21	1.68e-19
POU3F2	-3.35727	4.08e-21	1.75e-19
TACC3	-1.64268	4.15e-21	1.77e-19
C5orf38	-3.4528	4.23e-21	1.8e-19
VSTM2B	-3.3273	4.27e-21	1.82e-19
TCERG1	-0.754388	4.33e-21	1.84e-19
ADGRB3	-1.71698	4.61e-21	1.95e-19
WFS1	1.17051	4.92e-21	2.08e-19
SLC7A8	1.1526	4.99e-21	2.11e-19
METTL24	2.24503	5.1e-21	2.15e-19
LRRTM4	1.9701	5.42e-21	2.28e-19
SLC25A48	-3.23359	5.7e-21	2.39e-19
PCDH17	-1.6196	5.81e-21	2.43e-19
SLCO5A1	-2.72085	5.8e-21	2.43e-19
ARHGEF37	1.50102	5.93e-21	2.47e-19
GDNF	-3.71416	6.12e-21	2.54e-19
ZC2HC1A	-0.97901	6.54e-21	2.71e-19
SIM1	-4.03594	6.68e-21	2.77e-19
GRAMD1B	1.65387	7.1e-21	2.93e-19
RUNX3	-4.13195	7.47e-21	3.08e-19
PDE6B	1.57258	8.69e-21	3.58e-19
KLHL1	2.23319	8.89e-21	3.65e-19
ELAVL4	-2.93352	8.99e-21	3.68e-19
CD74	2.60229	9.94e-21	4.07e-19
NEFL	-1.97029	1.14e-20	4.66e-19
PSMG1	1.13448	1.18e-20	4.8e-19
LINC01198	-4.69971	1.19e-20	4.82e-19
PTPRB	1.98812	1.33e-20	5.38e-19
NUDT14	1.22387	1.38e-20	5.57e-19
MEF2D	-1.12469	1.42e-20	5.75e-19
PANK3	-0.993979	1.56e-20	6.31e-19
MXD3	-1.9504	1.58e-20	6.35e-19
KIF21B	-2.13769	1.93e-20	7.75e-19
RADX	-1.24092	1.94e-20	7.79e-19
SLC6A17	-1.77144	2.06e-20	8.24e-19
ASPM	-2.27671	2.08e-20	8.32e-19
TYMP	2.81184	2.12e-20	8.46e-19
FSD1L	-0.883338	2.17e-20	8.63e-19
KNDC1	1.66705	2.26e-20	8.97e-19
MTSS1	-1.54412	2.63e-20	1.04e-18
FUCA2	0.987646	2.67e-20	1.06e-18
SPOCK3	-2.92532	2.74e-20	1.08e-18
ADAMTS17	2.12523	2.86e-20	1.13e-18
RACGAP1	-1.28992	2.92e-20	1.15e-18
NEK11	2.63805	3.02e-20	1.18e-18
MOV10	1.27601	3.42e-20	1.34e-18
TMEM35A	-1.57699	3.8e-20	1.49e-18
HSPA12B	-2.588	3.99e-20	1.56e-18
C1orf21	-1.67342	4e-20	1.56e-18
NTNG1	2.16385	4.13e-20	1.6e-18
PCDHGC3	2.41495	4.29e-20	1.67e-18
PLOD2	0.95634	4.8e-20	1.86e-18
PRKY	-1.1214	4.85e-20	1.87e-18
PLCB4	1.52697	5.61e-20	2.17e-18
CRNDE	-1.58335	5.75e-20	2.22e-18
GSTO2	2.37983	6.27e-20	2.41e-18
ADGRG1	-2.00033	6.61e-20	2.54e-18
PCDHA12	1.28664	6.63e-20	2.54e-18
ZNF204P	1.05911	7.05e-20	2.69e-18
BTBD17	1.87345	7.08e-20	2.7e-18
PNPO	1.94553	7.11e-20	2.71e-18
ATP1A3	-2.19173	7.81e-20	2.97e-18
AFAP1	-2.1161	8.07e-20	3.06e-18
TMPO	-0.932835	8.06e-20	3.06e-18
KCNIP1	1.51809	8.6e-20	3.24e-18
SMPDL3B	2.11075	8.59e-20	3.24e-18
ITGA2	1.71701	9.2e-20	3.46e-18
TMEM14B	1.28323	9.99e-20	3.76e-18
FAM219A	-1.5195	1.02e-19	3.81e-18
MEGF10	-3.0111	1.06e-19	3.95e-18
TMEM215	2.66548	1.11e-19	4.13e-18
PEX11A	1.15251	1.12e-19	4.19e-18
TK2	1.13319	1.15e-19	4.27e-18
HPN	2.24608	1.16e-19	4.3e-18
LINC01305	-4.80215	1.33e-19	4.95e-18
CDCA8	-2.09103	1.42e-19	5.26e-18
SLC16A9	1.51179	1.44e-19	5.32e-18
FAM83D	-2.75008	1.5e-19	5.55e-18
LINC00908	2.64036	1.59e-19	5.86e-18
SH3GL3	-2.70659	1.62e-19	5.97e-18
CNPY1	-2.81364	1.82e-19	6.7e-18
HS2ST1	1.08447	2.06e-19	7.56e-18
SLC44A3	1.4941	2.13e-19	7.8e-18
ABAT	1.47292	2.2e-19	8.02e-18
MSC-AS1	2.97248	2.28e-19	8.33e-18
KCNA3	-2.53986	2.38e-19	8.67e-18
FIGNL1	-1.35008	2.5e-19	9.08e-18
ORAI3	1.31034	2.58e-19	9.35e-18
HORMAD2	4.00572	2.6e-19	9.4e-18
N6AMT1	1.04569	2.6e-19	9.4e-18
TNIP1	1.13532	2.67e-19	9.63e-18
ARHGAP28	-1.12634	2.91e-19	1.05e-17
AFF3	-1.83344	2.99e-19	1.08e-17
GSS	0.965381	3.06e-19	1.1e-17
TSPAN6	1.02813	3.11e-19	1.11e-17
NR4A1	-2.79227	3.18e-19	1.14e-17
KIT	-1.43706	3.39e-19	1.21e-17
CDH23	1.95441	3.43e-19	1.22e-17
ANLN	-1.25311	3.47e-19	1.23e-17
CACNG3	-3.98182	3.74e-19	1.33e-17
PRDM6	-3.06844	3.87e-19	1.37e-17
TSPAN7	-1.20013	3.97e-19	1.4e-17
PDE4B	-2.55379	4.14e-19	1.46e-17
GPSM2	-1.51782	4.21e-19	1.49e-17
LINC02525	-2.27936	4.61e-19	1.62e-17
THCAT155	-2.50175	4.63e-19	1.63e-17
CROCC	1.21988	4.65e-19	1.63e-17
CCDC96	2.09644	4.68e-19	1.64e-17
EMB	1.75314	4.75e-19	1.66e-17
SYNJ2	-1.73526	5.16e-19	1.8e-17
MAF	1.45511	5.18e-19	1.8e-17
COL6A4P2	1.99327	5.3e-19	1.84e-17
FAM110A	-2.603	5.4e-19	1.87e-17
BACH2	-2.0548	6.07e-19	2.1e-17
UNC5D	0.918689	6.35e-19	2.2e-17
CT75	1.67814	6.45e-19	2.23e-17
RIMS3	-1.574	6.53e-19	2.25e-17
ZNF519	-1.80996	7.04e-19	2.42e-17
MYBL2	-2.54952	7.65e-19	2.63e-17
ANOS1	2.11948	7.72e-19	2.65e-17
RGCC	-2.11727	7.96e-19	2.73e-17
IFIT1	1.33247	8.2e-19	2.81e-17
YWHAG	-0.875999	8.39e-19	2.86e-17
FGF13	-1.62605	8.84e-19	3.01e-17
CLIC4	-1.22725	8.95e-19	3.04e-17
CAV1	-2.5033	9.09e-19	3.09e-17
MME	-2.16156	9.35e-19	3.17e-17
MIAT	-2.65463	9.42e-19	3.19e-17
TFAP2C	-3.40134	9.68e-19	3.27e-17
SSUH2	-3.4271	1.01e-18	3.42e-17
TGFB2	-1.18642	1.06e-18	3.56e-17
SLC25A25	-1.14834	1.06e-18	3.57e-17
FAR2P2	1.87773	1.07e-18	3.59e-17
EGLN1	1.05829	1.1e-18	3.69e-17
GPR1	2.57998	1.15e-18	3.84e-17
ZNF542P	-1.03007	1.17e-18	3.93e-17
HCN4	-2.07157	1.19e-18	3.99e-17
GPRIN3	-2.65639	1.21e-18	4.02e-17
NAB1	-1.1408	1.22e-18	4.06e-17
CRIM1	-1.04965	1.26e-18	4.19e-17
GREB1L	-2.60425	1.32e-18	4.38e-17
BCHE	-1.93655	1.33e-18	4.4e-17
FEZF1	2.66904	1.4e-18	4.62e-17
POU3F4	-9.55168	1.4e-18	4.62e-17
HTR1B	2.09082	1.42e-18	4.69e-17
CALB1	2.39365	1.44e-18	4.74e-17
ZNF214	1.21891	1.46e-18	4.79e-17
KCNE1	3.49197	1.52e-18	4.99e-17
ITGA1	-1.90473	1.53e-18	5.01e-17
PDE7B	-3.09281	1.54e-18	5.05e-17
AKAP6	-2.01663	1.57e-18	5.13e-17
TUBB6	-1.09674	1.59e-18	5.18e-17
BUB1	-1.45358	1.68e-18	5.45e-17
SGMS1	1.28522	1.91e-18	6.19e-17
GAREM2	-2.36269	2.13e-18	6.9e-17
MEIS1	-2.26264	2.15e-18	6.96e-17
NOTCH1	-1.65197	2.21e-18	7.14e-17
BZW2	-0.972726	2.24e-18	7.21e-17
EMP1	-1.91632	2.29e-18	7.38e-17
RUSC1-AS1	-1.09342	2.34e-18	7.53e-17
ABO	2.93123	2.37e-18	7.6e-17
MMP14	-1.33492	2.41e-18	7.71e-17
STK33	1.46865	2.47e-18	7.89e-17
PLOD1	1.21303	2.76e-18	8.8e-17
NKAIN1	-2.10086	2.9e-18	9.25e-17
DEK	-0.851047	3.27e-18	1.04e-16
TBC1D4	-1.84564	3.29e-18	1.05e-16
MAGEA12	-10.7826	3.38e-18	1.07e-16
ZNF880	-1.52041	3.51e-18	1.11e-16
C5AR1	2.94751	3.54e-18	1.12e-16
LINC01139	5.25787	3.55e-18	1.12e-16
ENTPD3	1.93421	3.58e-18	1.13e-16
TMEM196	-2.44947	3.76e-18	1.18e-16
KIF26A	-1.685	3.97e-18	1.25e-16
TH	-2.18706	4.22e-18	1.33e-16
ICMT	0.786168	4.26e-18	1.34e-16
POTEE	9.08266	4.59e-18	1.44e-16
TBC1D2B	-1.19743	4.66e-18	1.46e-16
AK5	-1.97092	4.7e-18	1.47e-16
ZNF350	-1.57542	4.83e-18	1.51e-16
YWHAZ	-0.78877	4.93e-18	1.54e-16
CYP26B1	-2.61938	5.44e-18	1.69e-16
LCN9	-9.15671	5.48e-18	1.7e-16
RASD2	-3.56605	5.76e-18	1.79e-16
ST3GAL6	-2.59459	5.78e-18	1.79e-16
PLPP5	-1.10247	5.89e-18	1.82e-16
CCDC146	2.26347	5.95e-18	1.84e-16
NME5	2.54254	6.07e-18	1.87e-16
TPH1	3.03017	6.42e-18	1.97e-16
GPR153	-2.03442	6.44e-18	1.98e-16
NSD3	-0.848501	6.68e-18	2.05e-16
BRI3BP	1.01622	6.74e-18	2.06e-16
JUN	-1.04288	7.08e-18	2.16e-16
IGFBP3	-2.18687	7.43e-18	2.27e-16
CDK10	1.33733	7.54e-18	2.3e-16
CIT	-1.6592	7.66e-18	2.33e-16
SYCP2L	-2.07627	7.66e-18	2.33e-16
PECR	1.23402	7.86e-18	2.38e-16
RTKN	1.04761	8.09e-18	2.45e-16
ZEB1	-1.30043	8.24e-18	2.49e-16
ATL1	-2.0886	8.26e-18	2.49e-16
STYXL1	1.12516	8.35e-18	2.52e-16
F5	3.32119	8.5e-18	2.56e-16
NOG	1.86575	8.51e-18	2.56e-16
TUBB3	-2.22756	8.49e-18	2.56e-16
BIRC5	-1.9736	8.74e-18	2.62e-16
TMEM100	-3.16429	9.24e-18	2.77e-16
KLC1	-1.17122	9.3e-18	2.78e-16
DLGAP3	-1.85932	9.47e-18	2.83e-16
DNAJB5	-1.95753	1.1e-17	3.27e-16
TRIM36	-1.72812	1.11e-17	3.3e-16
NPTN	0.865891	1.11e-17	3.31e-16
NHLH1	-3.94221	1.16e-17	3.44e-16
SPON1	-2.09268	1.18e-17	3.51e-16
KLF7	-2.0204	1.19e-17	3.51e-16
SORBS1	-1.96542	1.24e-17	3.68e-16
SHOX2	-3.67209	1.26e-17	3.73e-16
HERC3	-1.1279	1.27e-17	3.74e-16
GYPC	-1.40886	1.36e-17	4e-16
PPFIBP1	-1.42921	1.48e-17	4.36e-16
SHISA2	2.45977	1.55e-17	4.55e-16
TMBIM1	-1.56058	1.55e-17	4.55e-16
SRRM4	-2.72968	1.56e-17	4.57e-16
PBK	-2.41047	1.57e-17	4.59e-16
SOX11	-1.74238	1.6e-17	4.65e-16
CAT	-9.0623	1.67e-17	4.87e-16
RSPH4A	2.82955	1.75e-17	5.1e-16
ALDH4A1	1.37093	1.78e-17	5.17e-16
ZBTB18	-1.10507	1.87e-17	5.43e-16
PWWP3B	1.25393	2.03e-17	5.89e-16
CCDC184	-1.97422	2.06e-17	5.96e-16
BHLHE40-AS1	2.05831	2.1e-17	6.06e-16
SRRM3	-2.21238	2.16e-17	6.22e-16
SLC41A2	0.975757	2.17e-17	6.25e-16
CLEC2A	-4.09184	2.2e-17	6.33e-16
ARC	-2.24244	2.29e-17	6.56e-16
TNNI3	1.73161	2.31e-17	6.64e-16
PRKCE	-1.28892	2.33e-17	6.67e-16
HES4	-2.25599	2.37e-17	6.77e-16
BRD3OS	1.1246	2.45e-17	7e-16
VCAM1	-2.80907	2.47e-17	7.03e-16
CLIP2	-0.933486	2.5e-17	7.13e-16
ACADL	2.32127	2.56e-17	7.27e-16
DACT3	-1.60444	2.59e-17	7.35e-16
E2F8	1.58963	2.64e-17	7.5e-16
UNC5A	-2.66396	2.69e-17	7.63e-16
TGFB1I1	-1.69728	2.86e-17	8.08e-16
TSC22D3	0.975365	2.88e-17	8.15e-16
MYO1C	-1.34502	2.92e-17	8.23e-16
RNF135	1.42792	2.92e-17	8.24e-16
FDPS	-0.873031	3e-17	8.45e-16
C5orf17	-10.1782	3.02e-17	8.48e-16
PIK3AP1	2.47495	3.18e-17	8.93e-16
TSPOAP1	1.065	3.26e-17	9.13e-16
ZNF704	-1.77923	3.27e-17	9.14e-16
CLMP	-2.27829	3.28e-17	9.15e-16
MDH1B	2.52722	3.28e-17	9.15e-16
TECR	0.777431	3.29e-17	9.15e-16
SCN3B	-1.87139	3.49e-17	9.7e-16
SLC37A4	0.913463	3.94e-17	1.1e-15
SSTR2	-2.39523	4.01e-17	1.11e-15
ZCCHC24	-1.4253	4.26e-17	1.18e-15
MAB21L2	-2.49012	4.51e-17	1.25e-15
CLDN4	2.82766	4.53e-17	1.25e-15
LINC00968	-4.66058	4.55e-17	1.26e-15
SHISA9	1.39294	4.6e-17	1.27e-15
LRRC55	-2.78254	4.62e-17	1.27e-15
NCAM1	-2.18335	4.62e-17	1.27e-15
CLDN2	2.89966	4.64e-17	1.27e-15
KIF15	-1.97909	4.75e-17	1.3e-15
TLL1	2.59368	4.87e-17	1.33e-15
ACVR2B	-1.47428	4.97e-17	1.36e-15
C1QL1	-2.39939	5.28e-17	1.44e-15
ETS1	-3.56548	5.46e-17	1.49e-15
COLGALT2	1.42095	5.64e-17	1.53e-15
ABHD3	1.17388	6.18e-17	1.68e-15
BST2	2.50474	6.29e-17	1.71e-15
NGFR	-2.1593	6.6e-17	1.79e-15
BNC2	-2.61556	6.66e-17	1.81e-15
MAP4K5	-1.10553	7.25e-17	1.96e-15
USP25	0.935186	8.2e-17	2.22e-15
HAS3	2.0874	9.67e-17	2.61e-15
RNF112	-2.46457	9.66e-17	2.61e-15
CTSZ	1.00297	1.06e-16	2.85e-15
ZNNT1	-1.66615	1.09e-16	2.93e-15
ARHGAP10	1.11268	1.11e-16	2.97e-15
EFCAB11	1.75427	1.19e-16	3.2e-15
SCN8A	-1.67446	1.26e-16	3.38e-15
CMTM6	0.96278	1.29e-16	3.44e-15
LINC01091	3.69221	1.29e-16	3.45e-15
TPBG	1.72454	1.34e-16	3.58e-15
CFAP99	2.99953	1.37e-16	3.66e-15
IGFBPL1	-2.45759	1.45e-16	3.86e-15
AKR1C2	-2.59805	1.61e-16	4.27e-15
IQCE	1.12696	1.64e-16	4.34e-15
THSD7A	-2.92355	1.73e-16	4.59e-15
GPRIN1	-2.08775	1.81e-16	4.79e-15
EXTL1	1.47047	1.82e-16	4.82e-15
LAMC3	-1.7569	1.86e-16	4.9e-15
DOCK10	-1.7917	1.88e-16	4.94e-15
PARP4	0.701674	1.88e-16	4.95e-15
CCDC162P	3.58345	1.89e-16	4.96e-15
KIF3C	-1.83958	1.97e-16	5.17e-15
ARHGAP19	-1.02354	1.97e-16	5.17e-15
ROGDI	1.1726	2.11e-16	5.52e-15
ELOVL2	-2.49419	2.13e-16	5.58e-15
LOC100287387	-3.33556	2.25e-16	5.87e-15
SLC45A4	1.61908	2.34e-16	6.11e-15
SCG2	-1.58847	2.44e-16	6.35e-15
KLF6	-1.63111	2.46e-16	6.4e-15
GTSE1	-1.86771	2.48e-16	6.45e-15
TMEM86A	1.17379	2.5e-16	6.49e-15
GSTT1	1.01656	2.62e-16	6.78e-15
GPR137C	-1.42229	2.64e-16	6.83e-15
CELSR1	1.41618	2.72e-16	7.03e-15
C1RL-AS1	1.1772	2.75e-16	7.09e-15
GPX3	1.69146	2.85e-16	7.34e-15
EGFR	-1.38025	2.85e-16	7.35e-15
TCF7	1.3393	2.88e-16	7.41e-15
TF	-1.26579	2.9e-16	7.46e-15
GDE1	0.975358	2.96e-16	7.59e-15
ASIC1	-1.82432	3.02e-16	7.74e-15
VIM	-0.929966	3.02e-16	7.74e-15
CFAP44	2.33832	3.04e-16	7.78e-15
MFSD3	1.11718	3.13e-16	7.98e-15
ITGB6	5.2846	3.15e-16	8.04e-15
EBF3	-2.61148	3.23e-16	8.21e-15
ZBTB10	-0.729842	3.32e-16	8.45e-15
C1orf158	3.23749	3.33e-16	8.47e-15
GMPR	2.83487	3.39e-16	8.6e-15
MIR100HG	-0.726752	3.43e-16	8.69e-15
CELF2	-0.855038	3.45e-16	8.72e-15
PNPLA3	-1.36375	3.45e-16	8.72e-15
MMP19	-4.09078	3.5e-16	8.85e-15
NAALAD2	-1.71413	3.58e-16	9.02e-15
IFI6	1.54912	3.6e-16	9.05e-15
RASSF10	2.20037	3.68e-16	9.25e-15
DRC3	2.29516	3.86e-16	9.69e-15
DPT	-6.26431	4.19e-16	1.05e-14
SCML1	-1.39672	4.26e-16	1.07e-14
SLC22A17	1.20081	4.29e-16	1.07e-14
TTC30A	1.34209	4.39e-16	1.1e-14
TCIRG1	1.62092	4.43e-16	1.11e-14
LOC100129534	2.23139	4.56e-16	1.14e-14
FGFBP3	-2.17889	4.59e-16	1.14e-14
USP51	1.17676	4.67e-16	1.16e-14
GNS	1.19692	4.92e-16	1.22e-14
UBASH3B	-1.37931	4.96e-16	1.23e-14
TMEM59L	-1.42642	5.01e-16	1.24e-14
KIAA0556	1.04881	5.02e-16	1.24e-14
RPS6KL1	-2.31268	5.03e-16	1.24e-14
KAZALD1	1.57639	5.05e-16	1.25e-14
DPF1	-2.21605	5.19e-16	1.28e-14
TOR1AIP1	0.935513	5.25e-16	1.29e-14
VWA2	2.43974	5.28e-16	1.3e-14
FLRT3	1.35659	5.32e-16	1.31e-14
PIEZO2	-1.93373	5.54e-16	1.36e-14
STAC2	-2.58192	5.88e-16	1.44e-14
TENM3	0.977788	5.91e-16	1.45e-14
NDC80	-2.03755	6.25e-16	1.53e-14
CCKAR	3.09246	6.26e-16	1.53e-14
DACT1	1.36967	6.27e-16	1.53e-14
HCFC2	-1.09133	6.54e-16	1.6e-14
AKR1C1	-2.25519	6.59e-16	1.61e-14
CSAG1	-10.0474	6.76e-16	1.64e-14
HLA-B	-2.11694	6.96e-16	1.69e-14
NAT16	-2.28275	6.98e-16	1.69e-14
NUDT12	1.40062	6.97e-16	1.69e-14
POU2F2	-2.72058	6.99e-16	1.69e-14
SLC19A1	1.23681	7.09e-16	1.71e-14
REM1	3.17553	7.18e-16	1.73e-14
CLUL1	1.95581	7.41e-16	1.79e-14
F2R	-0.992931	7.43e-16	1.79e-14
CFAP54	2.69045	7.67e-16	1.84e-14
RNF24	-1.46912	8.02e-16	1.93e-14
TTLL9	3.28253	8.31e-16	2e-14
GPR162	1.08921	8.49e-16	2.03e-14
FNDC10	1.51618	8.55e-16	2.05e-14
SNAP25	-1.70661	8.57e-16	2.05e-14
CKAP2L	-1.98581	8.64e-16	2.07e-14
DISP3	-3.03431	9.54e-16	2.28e-14
CDKN2C	-2.52324	9.71e-16	2.32e-14
CFAP410	1.18911	9.8e-16	2.33e-14
TMEM232	3.07308	9.85e-16	2.34e-14
PRND	2.63042	1.02e-15	2.42e-14
DYNC2H1	1.17244	1.06e-15	2.51e-14
LPCAT2	1.13461	1.06e-15	2.52e-14
HMGCS2	4.74175	1.07e-15	2.53e-14
PGM2L1	-1.07082	1.16e-15	2.74e-14
EWSAT1	3.07233	1.21e-15	2.86e-14
LRRC40	-1.09501	1.29e-15	3.04e-14
ZBTB8A	-1.05856	1.31e-15	3.08e-14
THSD4	-2.74925	1.31e-15	3.09e-14
PRAG1	-1.72654	1.32e-15	3.1e-14
PPM1L	-1.9072	1.32e-15	3.1e-14
NRSN1	-3.03602	1.34e-15	3.15e-14
SOX2-OT	1.16809	1.42e-15	3.34e-14
LUM	-5.87358	1.44e-15	3.36e-14
KMT2A	-0.849585	1.45e-15	3.4e-14
FAAH	1.31695	1.47e-15	3.43e-14
PRELP	-1.96613	1.47e-15	3.43e-14
WDR76	-2.48779	1.52e-15	3.53e-14
MLPH	-2.94699	1.57e-15	3.66e-14
TPST2	0.869691	1.58e-15	3.66e-14
RECK	-0.960974	1.59e-15	3.69e-14
PTGIS	-1.24768	1.65e-15	3.84e-14
PELI2	-1.31709	1.66e-15	3.84e-14
PRDM16-DT	1.6135	1.69e-15	3.9e-14
FZD6	1.5861	1.69e-15	3.91e-14
BEND3P3	-1.01001	1.72e-15	3.98e-14
EPCAM-DT	-2.9108	1.72e-15	3.98e-14
STRA6	1.59846	1.76e-15	4.04e-14
KPNA2	-1.25866	1.79e-15	4.11e-14
TMEM121B	-2.2673	1.84e-15	4.23e-14
SHISA6	-2.08864	1.91e-15	4.39e-14
PTPRC	3.35658	1.98e-15	4.53e-14
STXBP5-AS1	-2.95482	2.02e-15	4.62e-14
SMOC2	-1.66976	2.03e-15	4.65e-14
ST8SIA2	-1.74752	2.04e-15	4.66e-14
SUSD5	2.11442	2.13e-15	4.85e-14
ZC2HC1C	2.12691	2.2e-15	5.01e-14
ST3GAL1	1.32958	2.24e-15	5.11e-14
PDE5A	-1.323	2.33e-15	5.31e-14
SCRT2	-2.9024	2.37e-15	5.39e-14
SNCAIP	1.12057	2.37e-15	5.39e-14
FGF12	1.55293	2.4e-15	5.44e-14
HEYL	-3.26874	2.41e-15	5.46e-14
TTC12	1.39816	2.58e-15	5.83e-14
CEP55	-2.09434	2.59e-15	5.84e-14
KCTD6	1.24688	2.65e-15	5.97e-14
WDR63	2.50799	2.7e-15	6.08e-14
CFAP221	2.59671	2.73e-15	6.14e-14
ACTRT3	2.7625	2.75e-15	6.18e-14
TTLL5	0.892898	2.76e-15	6.2e-14
SDK1	-1.10669	2.79e-15	6.26e-14
RUBCNL	-2.75926	2.81e-15	6.3e-14
MYO1D	1.59693	2.87e-15	6.42e-14
MBNL1	-0.946948	3.14e-15	7.03e-14
FBLL1	-1.85071	3.19e-15	7.12e-14
LRRC74B	3.52043	3.56e-15	7.94e-14
ESYT1	0.820673	3.6e-15	8.02e-14
PODN	-4.20707	3.72e-15	8.29e-14
TMEM51-AS1	1.89157	3.74e-15	8.33e-14
SLC18A3	2.11319	3.76e-15	8.36e-14
AHRR	-1.89195	3.87e-15	8.6e-14
SLC7A2	-2.55222	4.02e-15	8.91e-14
LRATD1	1.15716	4.21e-15	9.32e-14
EBF4	1.22816	4.23e-15	9.37e-14
FXYD7	-2.63513	4.29e-15	9.47e-14
CD4	-1.60004	4.31e-15	9.52e-14
GALNT14	-1.58896	4.43e-15	9.77e-14
CHRD	-2.00749	4.45e-15	9.8e-14
GAD1	1.46528	4.55e-15	1e-13
KCNH8	-2.27697	4.61e-15	1.01e-13
CYFIP2	0.818699	4.82e-15	1.06e-13
GRM3	-2.38114	4.87e-15	1.07e-13
ZNF367	-2.59277	4.89e-15	1.07e-13
LRP1B	1.70861	4.9e-15	1.07e-13
FAM221A	-1.17045	5.16e-15	1.13e-13
GLYATL1	1.45284	5.26e-15	1.15e-13
RASL12	-3.75487	5.38e-15	1.17e-13
SYT4	-2.18671	5.41e-15	1.18e-13
RTN1	-1.46593	5.45e-15	1.19e-13
TWIST1	-3.06738	5.66e-15	1.23e-13
WIPF1	-1.30535	5.73e-15	1.24e-13
TMEM255A	-2.127	6.18e-15	1.34e-13
RHPN1-AS1	1.69382	6.25e-15	1.36e-13
ADGRG6	-4.13569	6.7e-15	1.45e-13
CDKN3	-2.35284	6.74e-15	1.46e-13
LOC100507002	2.02863	6.81e-15	1.47e-13
CRLF1	-2.28505	6.94e-15	1.5e-13
CPED1	-3.83655	7e-15	1.51e-13
LINC00641	-1.17784	7.34e-15	1.58e-13
MSX2	1.03954	7.4e-15	1.59e-13
ANKRD45	1.57613	7.65e-15	1.64e-13
DPYSL5	-1.71023	7.65e-15	1.64e-13
LZTS3	-1.04047	7.77e-15	1.67e-13
HLCS	1.15676	7.97e-15	1.71e-13
HELZ2	-1.06747	8.65e-15	1.85e-13
IFT46	1.50364	8.69e-15	1.86e-13
OMA1	1.16291	8.72e-15	1.86e-13
ID3	0.910944	8.85e-15	1.89e-13
TRIM2	-1.05286	8.94e-15	1.91e-13
SYNGR3	-1.16043	9.23e-15	1.97e-13
ATP2A3	-2.60109	9.26e-15	1.97e-13
NUF2	-1.96834	9.27e-15	1.97e-13
DNAH11	2.87211	9.33e-15	1.98e-13
PCDHA6	-1.76371	9.38e-15	1.99e-13
TROAP	-2.22139	1.02e-14	2.17e-13
NFIX	-1.6244	1.06e-14	2.24e-13
RAPH1	-0.995581	1.07e-14	2.26e-13
DRD2	-1.7955	1.07e-14	2.26e-13
CD200	-1.2147	1.1e-14	2.32e-13
CELF4	-1.45442	1.1e-14	2.32e-13
RUSC2	-1.08504	1.1e-14	2.32e-13
ITGA3	1.41361	1.12e-14	2.37e-13
TCEAL7	-1.25551	1.2e-14	2.52e-13
TCF4	-0.944916	1.21e-14	2.55e-13
CHST15	-1.02638	1.24e-14	2.61e-13
FBXO15	1.90991	1.29e-14	2.71e-13
ALDH3A2	1.10323	1.3e-14	2.73e-13
BMP5	-2.87106	1.35e-14	2.83e-13
CFAP46	2.75855	1.37e-14	2.85e-13
ASAP2	0.804565	1.41e-14	2.95e-13
CPD	0.80126	1.43e-14	2.97e-13
SOD1	1.16695	1.43e-14	2.97e-13
TTC9B	-2.32936	1.43e-14	2.97e-13
LRBA	0.85428	1.44e-14	3e-13
PLK1	-1.50806	1.46e-14	3.04e-13
PAQR8	1.01655	1.6e-14	3.31e-13
PCNX2	0.957325	1.61e-14	3.33e-13
YBEY	0.909907	1.61e-14	3.34e-13
FAM131B	-2.0907	1.62e-14	3.35e-13
ZSWIM6	-1.12993	1.73e-14	3.57e-13
CCDC24	1.68086	1.79e-14	3.7e-13
NAPB	-0.87258	1.8e-14	3.72e-13
PKIA	-1.55485	1.81e-14	3.72e-13
KIF5C	-1.37378	1.82e-14	3.73e-13
CTSA	1.06873	1.83e-14	3.77e-13
CAV2	-2.34316	1.9e-14	3.9e-13
TEAD3	-0.864002	1.91e-14	3.92e-13
SLC43A3	-1.5899	1.96e-14	4.01e-13
APELA	-4.66319	1.99e-14	4.06e-13
TK1	-2.05107	1.99e-14	4.07e-13
SAMHD1	1.8042	2e-14	4.08e-13
PABPC1L	0.967841	2.01e-14	4.1e-13
SEPTIN6	-1.26193	2.04e-14	4.16e-13
APOL4	1.56932	2.08e-14	4.23e-13
PTBP2	-1.47943	2.11e-14	4.28e-13
GOLGA8B	1.04602	2.11e-14	4.29e-13
IQUB	2.38938	2.14e-14	4.36e-13
RBFOX2	-1.32036	2.15e-14	4.36e-13
ATAD5	-1.17597	2.2e-14	4.45e-13
AGO2	-0.64728	2.26e-14	4.58e-13
RPS6KA5	-1.74745	2.3e-14	4.66e-13
MEIS3P1	1.42047	2.33e-14	4.71e-13
SLC38A6	1.05245	2.44e-14	4.93e-13
DCTN2	-0.745058	2.49e-14	5.03e-13
PALM	-1.0676	2.56e-14	5.16e-13
MND1	-3.00254	2.6e-14	5.24e-13
DNAH1	1.89739	2.69e-14	5.42e-13
FRMPD2	3.21577	2.72e-14	5.47e-13
MPZ	-2.55377	2.74e-14	5.49e-13
PLK3	-1.01352	2.74e-14	5.49e-13
CLTCL1	0.959937	2.76e-14	5.52e-13
GDF7	-2.47054	2.91e-14	5.82e-13
DGLUCY	0.926532	2.98e-14	5.97e-13
DLEC1	3.07721	2.99e-14	5.97e-13
ACTL6B	-2.48834	3.13e-14	6.24e-13
DAAM1	-0.92024	3.13e-14	6.24e-13
DPCD	1.33431	3.19e-14	6.35e-13
KNL1	-1.99189	3.32e-14	6.61e-13
LOC728715	-3.77082	3.37e-14	6.71e-13
PPP1R26-AS1	1.63413	3.45e-14	6.86e-13
RNF165	-1.65195	3.46e-14	6.86e-13
GALNT18	2.10645	3.46e-14	6.86e-13
BAZ1A	-1.31608	3.66e-14	7.24e-13
PGAP2	0.830375	3.87e-14	7.64e-13
MED18	1.0744	3.89e-14	7.69e-13
CELF1	-0.839777	3.96e-14	7.82e-13
CNTN1	-1.34914	4e-14	7.88e-13
RNLS	1.5635	4e-14	7.88e-13
STOX1	2.13625	4e-14	7.88e-13
TNPO2	-0.650906	4.04e-14	7.95e-13
IPO13	0.853736	4.31e-14	8.46e-13
USP43	1.52253	4.38e-14	8.59e-13
MYL5	1.26362	4.51e-14	8.84e-13
TUBA1A	-1.5568	4.59e-14	9e-13
MARCHF2	1.19302	4.61e-14	9.03e-13
ACAT2	-1.58417	4.64e-14	9.06e-13
TRAF3IP1	1.07213	4.7e-14	9.19e-13
SEMA3D	-3.22313	4.71e-14	9.2e-13
DHPS	-0.759208	4.73e-14	9.23e-13
TMSB10	-1.22586	4.74e-14	9.24e-13
MTURN	-1.57765	4.83e-14	9.4e-13
C22orf42	-3.82902	4.9e-14	9.52e-13
NECAB2	-1.02398	4.91e-14	9.53e-13
IGSF21	1.33803	5.06e-14	9.83e-13
LINC01550	-2.81771	5.13e-14	9.94e-13
ME3	-1.93917	5.15e-14	9.97e-13
TGFBR2	-1.1117	5.2e-14	1.01e-12
CPM	2.58867	5.25e-14	1.01e-12
PAX1	-3.57449	5.24e-14	1.01e-12
SGSH	1.01571	5.32e-14	1.03e-12
PIGP	1.34655	5.35e-14	1.03e-12
ODF3B	2.41646	5.38e-14	1.04e-12
SNAI2	-2.12828	5.38e-14	1.04e-12
CDK5R1	-1.41203	5.46e-14	1.05e-12
COL17A1	2.86397	5.48e-14	1.05e-12
LOC102725191	3.42736	5.57e-14	1.07e-12
MKNK1	0.835065	5.59e-14	1.07e-12
NFASC	-2.53579	5.64e-14	1.08e-12
TTC30B	1.38913	5.66e-14	1.08e-12
LRIG1	-0.791061	5.68e-14	1.08e-12
LINGO2	1.15325	5.71e-14	1.09e-12
PSKH1	0.818388	5.73e-14	1.09e-12
SIPA1L1	0.738404	5.82e-14	1.11e-12
RIPOR2	-1.65599	5.97e-14	1.14e-12
SPOCK2	-1.02914	6.02e-14	1.14e-12
PRMT6	1.23908	6.11e-14	1.16e-12
CLGN	0.87869	6.18e-14	1.17e-12
MESD	0.669106	6.21e-14	1.18e-12
TCTN1	1.75693	6.41e-14	1.21e-12
LPIN2	1.12434	6.48e-14	1.23e-12
SEMA5B	-2.30597	6.49e-14	1.23e-12
TMCO3	1.02072	6.62e-14	1.25e-12
KTN1	1.05244	6.67e-14	1.26e-12
OCLN	2.38829	6.75e-14	1.27e-12
APLN	1.86062	6.92e-14	1.31e-12
EFHC1	1.56536	6.96e-14	1.31e-12
FRMD6	-1.16832	7.06e-14	1.33e-12
LOC101927789	1.50705	7.21e-14	1.36e-12
SPRY2	-1.15101	7.26e-14	1.36e-12
PRRT3	1.2786	7.35e-14	1.38e-12
GPR143	1.5222	7.52e-14	1.41e-12
HIF3A	0.841477	7.78e-14	1.46e-12
GRPR	-2.34759	7.83e-14	1.46e-12
RIMBP2	-2.49719	8.01e-14	1.5e-12
MAPK13	-1.27178	8.04e-14	1.5e-12
LRRC10B	2.43141	8.06e-14	1.5e-12
KLHDC7A	2.70127	8.07e-14	1.5e-12
COMT	2.06041	8.11e-14	1.51e-12
GDI1	-0.961399	8.28e-14	1.54e-12
PRRG3	-0.864701	8.5e-14	1.58e-12
RAB36	1.77903	8.59e-14	1.6e-12
DOC2A	1.41284	8.61e-14	1.6e-12
IKBKE	1.91634	8.7e-14	1.61e-12
RRM2	-2.33671	8.7e-14	1.61e-12
ZNF175	-0.900466	8.71e-14	1.61e-12
CFAP206	2.36465	8.81e-14	1.63e-12
SLC5A6	1.4161	9.17e-14	1.69e-12
SYN3	-2.2202	9.57e-14	1.77e-12
LINC00327	-3.38542	9.7e-14	1.79e-12
MCCC2	1.06986	9.69e-14	1.79e-12
ZNF285	7.81827	9.9e-14	1.82e-12
KCNQ3	1.70304	9.92e-14	1.82e-12
EHHADH	3.54628	1.02e-13	1.87e-12
LRCH1	-0.938735	1.03e-13	1.89e-12
GPR135	1.38611	1.05e-13	1.93e-12
MIS18BP1	-1.42944	1.05e-13	1.93e-12
BBS12	1.22185	1.06e-13	1.94e-12
CBR1	1.38021	1.06e-13	1.94e-12
OSMR	-2.81313	1.07e-13	1.95e-12
WDR86-AS1	1.84072	1.07e-13	1.96e-12
BTG1	-0.964617	1.07e-13	1.96e-12
TBC1D9	1.03473	1.08e-13	1.96e-12
SP9	-2.77273	1.09e-13	1.98e-12
ZMPSTE24	0.823616	1.12e-13	2.03e-12
SNX14	0.680992	1.13e-13	2.06e-12
NECAB1	1.30391	1.21e-13	2.2e-12
SECTM1	-3.17465	1.23e-13	2.24e-12
ARMCX4	-1.10139	1.26e-13	2.28e-12
MCM10	-2.41638	1.27e-13	2.31e-12
TMEM220	-1.35983	1.29e-13	2.34e-12
CAMK2N1	-1.58455	1.33e-13	2.41e-12
B3GALT2	-2.50563	1.35e-13	2.44e-12
DIAPH3	-1.67341	1.35e-13	2.44e-12
RNF144A	-0.716592	1.36e-13	2.45e-12
FAM171B	-0.893454	1.43e-13	2.57e-12
ZNF440	0.913632	1.43e-13	2.58e-12
SLITRK6	-1.94612	1.44e-13	2.59e-12
SHD	-2.69797	1.52e-13	2.73e-12
SETD4	0.769438	1.58e-13	2.84e-12
GRAMD2B	2.50858	1.6e-13	2.88e-12
GNPDA2	0.961812	1.61e-13	2.89e-12
BCO1	2.16195	1.65e-13	2.95e-12
LRGUK	2.05409	1.66e-13	2.97e-12
LINC00648	-2.46499	1.69e-13	3.01e-12
LINC00461	-3.19279	1.69e-13	3.03e-12
CDC42BPG	2.2051	1.71e-13	3.06e-12
OSBPL3	1.40488	1.72e-13	3.06e-12
DLGAP1-AS2	1.67992	1.72e-13	3.07e-12
SPAG17	2.94931	1.73e-13	3.08e-12
MIR124-2HG	-2.47545	1.77e-13	3.15e-12
C21orf58	1.98731	1.8e-13	3.19e-12
B4GALT1	1.9348	1.85e-13	3.28e-12
PIH1D2	2.14989	1.87e-13	3.31e-12
RGMB	-1.94316	1.93e-13	3.42e-12
PAK5	-1.70353	1.97e-13	3.49e-12
SLITRK1	-2.09479	1.99e-13	3.53e-12
PRSS23	-1.68523	2.09e-13	3.69e-12
ELAVL2	-2.12166	2.11e-13	3.72e-12
CAMTA1	-1.06368	2.18e-13	3.85e-12
UNC5CL	-1.39376	2.19e-13	3.87e-12
TMEM178B	-1.46866	2.21e-13	3.89e-12
GNG3	-1.75336	2.22e-13	3.9e-12
SYN1	-1.64164	2.23e-13	3.93e-12
SELENBP1	1.24414	2.32e-13	4.08e-12
KREMEN1	-1.00319	2.4e-13	4.22e-12
MAFB	-1.44397	2.44e-13	4.29e-12
CASC4	0.675841	2.49e-13	4.35e-12
GPR61	1.45383	2.49e-13	4.35e-12
LOC100132215	1.66861	2.49e-13	4.35e-12
PLOD3	-1.09067	2.57e-13	4.49e-12
EML1	1.08815	2.59e-13	4.52e-12
MINDY1	0.725918	2.65e-13	4.62e-12
CACHD1	0.781956	2.68e-13	4.67e-12
SERPINB1	1.37848	2.68e-13	4.67e-12
LRFN5	1.10578	2.82e-13	4.91e-12
PTPN6	1.79619	2.82e-13	4.91e-12
SH3GL2	-2.05607	2.83e-13	4.91e-12
GPR160	2.05158	2.87e-13	4.98e-12
ACP2	1.12673	2.89e-13	5.01e-12
WWTR1	-0.859498	2.91e-13	5.05e-12
CBX2	-1.36731	2.94e-13	5.09e-12
SLC35F1	-1.26559	2.95e-13	5.1e-12
MIPEP	1.19405	3e-13	5.18e-12
LMX1A	1.16927	3.01e-13	5.2e-12
GABPB1	-1.06387	3.03e-13	5.22e-12
IFT22	1.20825	3.04e-13	5.25e-12
LLPH	-0.802802	3.05e-13	5.26e-12
RHPN1	1.33667	3.05e-13	5.26e-12
DNAH6	2.26769	3.1e-13	5.33e-12
SPAG1	2.28836	3.1e-13	5.33e-12
EVX1-AS	-5.92069	3.15e-13	5.4e-12
NCAPD2	-0.941014	3.17e-13	5.43e-12
ST7	-1.59924	3.2e-13	5.49e-12
CLEC19A	2.59258	3.23e-13	5.53e-12
TM9SF1	0.857446	3.28e-13	5.61e-12
CSGALNACT2	-0.709656	3.3e-13	5.65e-12
CRACR2B	1.44694	3.31e-13	5.65e-12
TFAP2A	-2.92667	3.36e-13	5.73e-12
OSR2	-7.37163	3.36e-13	5.73e-12
RASA2	-0.953054	3.44e-13	5.87e-12
ARMC9	0.985002	3.45e-13	5.87e-12
ZNF445	-0.829538	3.51e-13	5.97e-12
STMN1	-1.64675	3.55e-13	6.04e-12
SEPTIN11	-0.777842	3.61e-13	6.14e-12
CNTNAP4	1.58387	3.64e-13	6.17e-12
ADCYAP1R1	-3.18779	3.67e-13	6.23e-12
LOC100506497	1.58266	3.7e-13	6.27e-12
VWA3A	2.77007	3.83e-13	6.48e-12
BAIAP3	1.51404	3.85e-13	6.51e-12
SLC27A6	3.02282	3.86e-13	6.52e-12
KIAA1549L	-2.20673	3.88e-13	6.55e-12
MEX3B	-1.58119	3.97e-13	6.69e-12
B3GALNT2	1.01067	3.99e-13	6.73e-12
BCL2L11	0.806636	4.09e-13	6.89e-12
NUDT3	-1.18442	4.19e-13	7.06e-12
GLIPR2	-1.77938	4.21e-13	7.07e-12
INA	-1.78471	4.21e-13	7.07e-12
MEGF11	1.7602	4.21e-13	7.07e-12
CYP7B1	1.24519	4.35e-13	7.3e-12
GPC2	-2.04422	4.36e-13	7.3e-12
IQCG	1.98124	4.52e-13	7.57e-12
SLC50A1	1.27734	4.6e-13	7.7e-12
KCNA2	-2.53721	4.61e-13	7.7e-12
IDE	1.24713	4.9e-13	8.19e-12
C9orf135	3.27089	4.94e-13	8.24e-12
C1orf198	-0.681144	5.12e-13	8.54e-12
HMGN5	1.19995	5.15e-13	8.58e-12
LOC644554	-8.78841	5.24e-13	8.72e-12
MVD	-1.43035	5.26e-13	8.75e-12
ABITRAM	1.01032	5.27e-13	8.76e-12
FAM168B	-0.693408	5.3e-13	8.8e-12
NCAM1-AS1	-2.66599	5.31e-13	8.82e-12
DHX40	0.73701	5.33e-13	8.84e-12
LOXL1	1.09083	5.44e-13	9.02e-12
NDST3	-3.39639	5.65e-13	9.36e-12
FOXD3	-3.85832	5.84e-13	9.66e-12
ARSG	1.46217	5.97e-13	9.88e-12
ADCY10P1	-1.93983	5.98e-13	9.88e-12
TMEM51	1.62499	6.02e-13	9.94e-12
RUNDC3A	-1.7312	6.04e-13	9.96e-12
CAMK2N2	-2.16602	6.17e-13	1.02e-11
LOC90246	2.43696	6.43e-13	1.06e-11
OVOS	-2.10967	6.58e-13	1.08e-11
UBE2S	-1.03568	6.6e-13	1.08e-11
GAS2L2	2.93454	6.64e-13	1.09e-11
RBFOX1	-2.16498	6.76e-13	1.11e-11
TGFBI	-2.41813	6.84e-13	1.12e-11
WDR93	2.64697	6.91e-13	1.13e-11
HECA	-1.06037	6.95e-13	1.14e-11
HS1BP3	0.840143	6.95e-13	1.14e-11
TAF2	1.03569	7.24e-13	1.18e-11
TBX18	-3.53615	7.35e-13	1.2e-11
MORN2	1.54788	7.68e-13	1.25e-11
CNGB3	3.19049	7.71e-13	1.26e-11
HMGCR	-1.21674	7.7e-13	1.26e-11
CADPS2	1.79418	7.74e-13	1.26e-11
GNAI1	-0.786077	7.86e-13	1.28e-11
NQO1	1.59378	7.89e-13	1.28e-11
RSPO3	-1.13445	8e-13	1.3e-11
COLEC12	1.54781	8.03e-13	1.3e-11
LRRTM1	-1.5506	8.04e-13	1.3e-11
XDH	1.17371	8.07e-13	1.31e-11
GRN	0.687095	8.12e-13	1.31e-11
LINC02506	-2.05693	8.13e-13	1.32e-11
NPHP1	1.91871	8.25e-13	1.33e-11
GSTCD	0.826031	8.37e-13	1.35e-11
EDEM1	-0.68815	8.5e-13	1.37e-11
C1orf194	2.70868	8.61e-13	1.39e-11
FAM133A	8.78338	8.62e-13	1.39e-11
OLFM1	-1.60074	8.65e-13	1.39e-11
UNCX	-2.97245	8.7e-13	1.4e-11
PACSIN3	-1.32078	8.74e-13	1.4e-11
ACOT7	-1.3297	8.84e-13	1.42e-11
CDH2	0.809287	8.85e-13	1.42e-11
KLHL29	1.20636	8.95e-13	1.44e-11
TPD52	-1.0312	9.15e-13	1.47e-11
CNPY4	0.903113	9.17e-13	1.47e-11
GDF5	1.76577	9.21e-13	1.47e-11
PRKAR2B	-0.930065	9.21e-13	1.47e-11
ABCA7	1.1798	9.26e-13	1.48e-11
RAB3B	-1.39662	9.28e-13	1.48e-11
SMC4	-1.43484	9.33e-13	1.49e-11
PIWIL2	-2.16586	9.46e-13	1.51e-11
CLIC2	-2.49262	9.66e-13	1.54e-11
SFRP2	-1.08568	9.7e-13	1.54e-11
NIN	-1.74445	9.77e-13	1.55e-11
TMEM269	-2.04222	1.01e-12	1.61e-11
GREM2	-1.83395	1.03e-12	1.63e-11
MYORG	1.19677	1.04e-12	1.65e-11
PDZRN3-AS1	2.51764	1.04e-12	1.65e-11
GUCA1B	-1.35614	1.04e-12	1.65e-11
RBM33	-0.848347	1.05e-12	1.66e-11
NUDT16P1	1.52994	1.07e-12	1.69e-11
NCAPG2	-1.59942	1.09e-12	1.72e-11
PLTP	1.5684	1.1e-12	1.73e-11
SUMF1	1.01342	1.11e-12	1.75e-11
PPP1R14C	-1.75848	1.11e-12	1.75e-11
WBP1L	0.772144	1.12e-12	1.77e-11
TKFC	0.915016	1.13e-12	1.78e-11
ETV1	-1.25516	1.16e-12	1.82e-11
ERLIN2	1.00448	1.16e-12	1.83e-11
ANXA6	0.969378	1.21e-12	1.9e-11
FAM222A	1.5847	1.24e-12	1.95e-11
CFAP65	2.92675	1.25e-12	1.95e-11
CEP83	1.47082	1.26e-12	1.97e-11
SNAP91	-1.35426	1.27e-12	1.98e-11
NKAIN3-IT1	-2.34627	1.29e-12	2.01e-11
NPTX2	-2.1329	1.34e-12	2.1e-11
RIBC1	2.09393	1.36e-12	2.12e-11
MMP24	-1.09388	1.41e-12	2.2e-11
DEPDC1	-1.24911	1.44e-12	2.25e-11
L1CAM	-1.86778	1.47e-12	2.29e-11
GBP5	-3.95462	1.47e-12	2.3e-11
CLU	1.64676	1.49e-12	2.32e-11
LOC105374042	2.95026	1.49e-12	2.32e-11
MAP3K5	1.53415	1.56e-12	2.42e-11
LMAN2	0.706012	1.66e-12	2.57e-11
CCNB2	-1.69236	1.72e-12	2.67e-11
TAB3	0.846294	1.72e-12	2.67e-11
BBOF1	1.77954	1.74e-12	2.7e-11
SLC12A5	-1.65462	1.74e-12	2.7e-11
RNF38	-0.842043	1.78e-12	2.75e-11
CD24	-1.51457	1.8e-12	2.77e-11
CEP126	1.92072	1.82e-12	2.81e-11
HAPLN4	1.43216	1.83e-12	2.82e-11
BDKRB2	-2.52725	1.9e-12	2.94e-11
ATP2B1	0.79683	1.91e-12	2.95e-11
SPC24	-1.96876	1.92e-12	2.96e-11
DUSP6	-1.34413	1.94e-12	2.98e-11
FIBCD1	2.35204	2e-12	3.08e-11
TFAP2E	-1.82302	2.01e-12	3.09e-11
POU3F1	-3.59628	2.01e-12	3.09e-11
TYSND1	1.0044	2.05e-12	3.14e-11
LRP4	1.23622	2.05e-12	3.14e-11
GRM2	-2.17884	2.09e-12	3.19e-11
HERC1	-0.746485	2.09e-12	3.19e-11
TMEM106C	0.809398	2.1e-12	3.21e-11
CPQ	0.992027	2.11e-12	3.22e-11
ST6GALNAC5	1.1937	2.16e-12	3.3e-11
LZTS1	-3.09061	2.28e-12	3.48e-11
CNKSR2	-1.16786	2.3e-12	3.5e-11
SUMO2	-0.66646	2.31e-12	3.52e-11
MDM1	1.49013	2.33e-12	3.54e-11
BEX1	-1.47363	2.33e-12	3.55e-11
ERMAP	1.27436	2.35e-12	3.58e-11
FAM78B	-2.38714	2.38e-12	3.62e-11
ATP11A	0.650263	2.42e-12	3.67e-11
C17orf97	2.17235	2.48e-12	3.76e-11
RAB6B	-0.8944	2.48e-12	3.76e-11
CFAP57	2.77529	2.5e-12	3.78e-11
PTTG1IP	0.583269	2.49e-12	3.78e-11
C2orf81	1.71799	2.52e-12	3.81e-11
ATP11C	1.67288	2.57e-12	3.88e-11
KCNC1	-2.12837	2.59e-12	3.91e-11
LBH	-0.976386	2.63e-12	3.97e-11
IQCH	1.57662	2.65e-12	4e-11
PTPMT1	0.954323	2.65e-12	4e-11
TCN2	1.09765	2.66e-12	4e-11
ACCS	1.6359	2.72e-12	4.09e-11
CDC20	-1.32645	2.72e-12	4.1e-11
GABARAPL1	-0.918713	2.73e-12	4.1e-11
KCNJ6	-1.68181	2.73e-12	4.1e-11
TTK	-1.7897	2.79e-12	4.18e-11
C1orf53	1.71301	2.89e-12	4.33e-11
HES6	-2.85555	2.96e-12	4.44e-11
CTSD	0.933734	3e-12	4.48e-11
DECR1	0.874399	3e-12	4.49e-11
DZIP1	0.703128	3.09e-12	4.62e-11
ADAMTS5	1.71969	3.15e-12	4.7e-11
EEF1A2	-1.04477	3.16e-12	4.72e-11
FAM41C	4.76027	3.17e-12	4.73e-11
GSTK1	0.97181	3.23e-12	4.82e-11
PTGR1	0.783884	3.28e-12	4.88e-11
AFAP1L2	-1.21876	3.31e-12	4.92e-11
PRMT8	-2.51586	3.35e-12	4.98e-11
LOC101241902	-1.98579	3.42e-12	5.08e-11
RNASE1	-5.32864	3.44e-12	5.11e-11
ST8SIA6	2.35771	3.56e-12	5.28e-11
FOXRED2	0.948947	3.58e-12	5.3e-11
SPEF2	1.75435	3.58e-12	5.3e-11
ADGRL3	0.804987	3.73e-12	5.52e-11
CUBN	-1.20531	3.76e-12	5.57e-11
C9orf116	2.19765	3.78e-12	5.59e-11
COL4A6	1.6398	3.78e-12	5.59e-11
MS4A8	3.00479	3.83e-12	5.66e-11
FRK	2.61952	3.85e-12	5.68e-11
SLC2A10	1.47485	3.92e-12	5.79e-11
SRXN1	0.890572	3.93e-12	5.8e-11
FBF1	1.13985	3.94e-12	5.8e-11
HIBCH	1.16546	3.97e-12	5.84e-11
SYTL3	2.05479	4.05e-12	5.95e-11
DSP	1.48703	4.06e-12	5.96e-11
KLHL3	0.950933	4.08e-12	5.99e-11
FANCI	-1.13312	4.09e-12	6e-11
ADGRV1	0.804862	4.14e-12	6.07e-11
PTGDS	0.875014	4.2e-12	6.15e-11
FBXL16	-1.3538	4.23e-12	6.18e-11
KIF3B	0.745022	4.23e-12	6.18e-11
KIF14	-1.51635	4.25e-12	6.21e-11
CCDC74B	1.41455	4.33e-12	6.32e-11
EPDR1	0.991094	4.35e-12	6.35e-11
ENAH	-0.656396	4.38e-12	6.38e-11
C2orf80	-2.6315	4.41e-12	6.43e-11
SF3A2	-0.675316	4.42e-12	6.43e-11
DNAH7	2.44075	4.7e-12	6.83e-11
PXDC1	-1.58998	4.72e-12	6.86e-11
SLC18B1	1.06449	4.78e-12	6.94e-11
CCDC40	1.58337	4.79e-12	6.96e-11
MPP3	-1.55642	4.84e-12	7.03e-11
IRX6	1.76317	4.92e-12	7.13e-11
TMEM44	-1.11941	4.95e-12	7.17e-11
RASSF2	-2.33813	4.99e-12	7.22e-11
SLC22A5	1.71699	4.99e-12	7.22e-11
ZGRF1	-1.16597	5.02e-12	7.26e-11
CCDC81	2.20246	5.1e-12	7.37e-11
ZBTB47	1.0208	5.14e-12	7.42e-11
IRGM	-2.75271	5.15e-12	7.43e-11
CLSPN	-2.47301	5.16e-12	7.44e-11
FAM155B	-1.50109	5.19e-12	7.48e-11
SEMA4C	-1.1633	5.24e-12	7.55e-11
EFNA2	-1.38917	5.39e-12	7.76e-11
SPATA6	1.10353	5.47e-12	7.86e-11
H2BC21	-1.78107	5.54e-12	7.95e-11
SCRT1	-2.88656	5.58e-12	8.02e-11
LINC01088	2.33738	5.63e-12	8.08e-11
MTARC1	0.86064	5.64e-12	8.08e-11
LINC01376	2.59571	5.84e-12	8.36e-11
CC2D2A	1.24744	5.91e-12	8.47e-11
LINC00205	1.27011	5.97e-12	8.54e-11
PSPH	1.11415	5.98e-12	8.55e-11
CENPI	-1.93102	6.08e-12	8.69e-11
RUNX1	-2.37004	6.22e-12	8.88e-11
CADM4	-0.794656	6.31e-12	9e-11
EFCAB12	2.5836	6.58e-12	9.38e-11
MRPS6	1.37425	6.6e-12	9.4e-11
CNGA3	-2.68002	6.6e-12	9.4e-11
IFT81	0.645637	7.03e-12	1e-10
AKAP7	1.34091	7.12e-12	1.01e-10
RAB3C	-1.82725	7.14e-12	1.01e-10
ATAD2	-1.17415	7.19e-12	1.02e-10
MOB3B	1.00686	7.19e-12	1.02e-10
SIGLEC1	-4.50365	7.27e-12	1.03e-10
NPY	-3.91023	7.29e-12	1.03e-10
RNASEH2B	-1.32938	7.37e-12	1.04e-10
CHML	0.930734	7.41e-12	1.05e-10
RWDD2B	1.69839	7.53e-12	1.07e-10
SEPTIN8	-0.872048	7.6e-12	1.07e-10
ASB1	-0.746939	7.71e-12	1.09e-10
MAST1	-1.50123	7.84e-12	1.11e-10
CTXND1	-2.08206	7.9e-12	1.11e-10
SERINC3	-0.783688	7.94e-12	1.12e-10
ZNF250	-0.845286	7.97e-12	1.12e-10
ANKRD66	3.85547	7.98e-12	1.12e-10
ABHD6	1.23876	8.32e-12	1.17e-10
TMEM161B-AS1	-1.20974	8.58e-12	1.21e-10
LRRC34	1.65831	8.81e-12	1.24e-10
TSPY26P	1.69861	8.84e-12	1.24e-10
DOK5	1.00235	8.87e-12	1.24e-10
LMO3	-1.75952	8.9e-12	1.25e-10
SMARCA2	-0.882643	8.95e-12	1.25e-10
FIGN	-1.07752	9.29e-12	1.3e-10
CBFA2T3	-1.7905	9.58e-12	1.34e-10
CELF2-AS1	-1.54021	9.57e-12	1.34e-10
PANX2	-1.34053	9.57e-12	1.34e-10
LRRK1	-1.6159	9.6e-12	1.34e-10
GSTM3	-0.753729	9.62e-12	1.34e-10
ZDHHC12	1.41501	9.75e-12	1.36e-10
PNMA8A	0.70636	9.79e-12	1.36e-10
PVT1	-1.80246	9.81e-12	1.36e-10
GNPTG	0.76016	9.89e-12	1.38e-10
C4orf46	-0.917119	9.9e-12	1.38e-10
DNAH10	3.26519	9.93e-12	1.38e-10
CARNS1	1.2805	9.97e-12	1.38e-10
PPP1R16A	1.18032	1e-11	1.39e-10
SLC5A3	1.82967	1.01e-11	1.4e-10
RCN3	-1.23286	1.01e-11	1.4e-10
WDR47	-0.98181	1.01e-11	1.4e-10
TRMT1L	0.666424	1.04e-11	1.44e-10
NGRN	-0.522478	1.05e-11	1.45e-10
CERCAM	-1.41572	1.05e-11	1.45e-10
PCSK2	-1.29883	1.05e-11	1.45e-10
C9orf43	2.08749	1.06e-11	1.46e-10
ADAP1	-1.23688	1.06e-11	1.46e-10
DEPDC7	-1.64494	1.06e-11	1.46e-10
ACADVL	1.01198	1.08e-11	1.48e-10
ANKRD18CP	1.85146	1.08e-11	1.48e-10
KIAA0930	-0.967073	1.08e-11	1.49e-10
NPNT	1.79932	1.1e-11	1.51e-10
FMNL1	1.17057	1.1e-11	1.51e-10
PCDHB15	-1.15413	1.1e-11	1.51e-10
RNF157	-0.696897	1.1e-11	1.51e-10
SESN3	0.873406	1.1e-11	1.51e-10
H1-10	-1.0407	1.11e-11	1.52e-10
STK39	1.07435	1.11e-11	1.52e-10
SBK1	-1.58881	1.11e-11	1.52e-10
NOVA1	-2.36048	1.12e-11	1.54e-10
INSYN2A	1.1479	1.13e-11	1.54e-10
DLEU2	-1.73728	1.19e-11	1.62e-10
JPT1	-1.41069	1.2e-11	1.64e-10
GAS6	1.14293	1.23e-11	1.68e-10
CDC42SE2	0.594893	1.24e-11	1.68e-10
SCN3A	-1.70229	1.24e-11	1.69e-10
IARS2	0.652272	1.25e-11	1.7e-10
ZNF35	-1.11184	1.25e-11	1.7e-10
ZNF121	-0.853623	1.26e-11	1.72e-10
ZNF333	-1.08222	1.28e-11	1.74e-10
ZNF699	-0.743312	1.28e-11	1.74e-10
IFNAR1	0.822059	1.29e-11	1.75e-10
HSPA2	2.5232	1.3e-11	1.76e-10
CYB5R1	1.21646	1.3e-11	1.77e-10
TRIM67	-2.12226	1.32e-11	1.79e-10
COL13A1	-2.63799	1.33e-11	1.79e-10
PGAP6	1.28909	1.34e-11	1.8e-10
ROM1	1.61029	1.36e-11	1.84e-10
DNAJB13	2.60971	1.36e-11	1.84e-10
GPR137B	0.953157	1.36e-11	1.84e-10
SOWAHB	2.16937	1.37e-11	1.84e-10
RARG	-1.13797	1.37e-11	1.85e-10
ABCC6P1	3.38485	1.38e-11	1.85e-10
LAMA5	1.17166	1.39e-11	1.88e-10
INPP4B	-1.01007	1.42e-11	1.9e-10
KCNA1	2.05869	1.43e-11	1.92e-10
DUOX1	-1.30231	1.44e-11	1.94e-10
MYO1H	2.41291	1.46e-11	1.95e-10
DENND5A	-0.646197	1.46e-11	1.96e-10
MAPRE2	-1.15742	1.47e-11	1.97e-10
EFCAB6	2.02319	1.47e-11	1.97e-10
LEMD1	-2.41988	1.48e-11	1.98e-10
PIF1	-2.33174	1.48e-11	1.98e-10
SMIM5	2.53793	1.49e-11	1.99e-10
JHY	1.39775	1.5e-11	2e-10
LRRC46	2.68242	1.52e-11	2.02e-10
PKNOX2	0.992814	1.52e-11	2.03e-10
PLPP4	2.15591	1.53e-11	2.04e-10
TNS2	-1.23568	1.56e-11	2.08e-10
ARAP3	-1.64907	1.56e-11	2.08e-10
OBSL1	1.2141	1.57e-11	2.08e-10
CPLX2	-2.1772	1.62e-11	2.15e-10
FRY-AS1	-2.58234	1.63e-11	2.16e-10
FAIM2	-1.62575	1.67e-11	2.22e-10
CLCN6	-0.769886	1.79e-11	2.38e-10
CADM1	1.17886	1.81e-11	2.4e-10
PAPLN	-1.97329	1.83e-11	2.42e-10
MFSD4B	0.715119	1.84e-11	2.44e-10
CFAP100	2.87733	1.89e-11	2.5e-10
LOC100131257	3.08208	1.91e-11	2.52e-10
STX7	-0.972352	1.91e-11	2.53e-10
FGD5	-2.2866	1.92e-11	2.53e-10
GATA2	1.67373	1.92e-11	2.53e-10
NCKAP1L	-2.32906	1.92e-11	2.53e-10
OSCP1	1.50357	1.93e-11	2.55e-10
WWOX	0.884053	1.95e-11	2.57e-10
TNFRSF1A	0.694292	2e-11	2.63e-10
MAP2K5	1.07896	2.03e-11	2.67e-10
STIM1	0.831943	2.04e-11	2.69e-10
CCDC30	1.34171	2.05e-11	2.69e-10
ZNF670	-1.0373	2.06e-11	2.7e-10
VWA1	1.07119	2.07e-11	2.71e-10
WDR34	1.05302	2.09e-11	2.74e-10
MYO1F	1.50208	2.09e-11	2.75e-10
P3H2	1.7522	2.12e-11	2.78e-10
ACO1	0.754483	2.16e-11	2.83e-10
GUCY1B1	-1.09066	2.16e-11	2.83e-10
SLC26A1	1.4871	2.16e-11	2.83e-10
ARSI	1.20384	2.17e-11	2.83e-10
SSC4D	1.6486	2.17e-11	2.84e-10
MTMR6	-0.988959	2.17e-11	2.84e-10
CD27-AS1	-1.30508	2.18e-11	2.84e-10
RUNDC3B	-1.58792	2.18e-11	2.84e-10
GRAMD1C	1.36725	2.2e-11	2.87e-10
MYL9	1.33246	2.22e-11	2.9e-10
TLNRD1	-1.0392	2.35e-11	3.06e-10
TRPS1	-1.23342	2.35e-11	3.06e-10
SHC4	-1.75844	2.39e-11	3.11e-10
PUDP	0.903258	2.4e-11	3.12e-10
ZNF582-AS1	-1.02117	2.43e-11	3.15e-10
VCAN-AS1	-2.60213	2.45e-11	3.18e-10
FOXP2	-2.40676	2.48e-11	3.21e-10
FRRS1	1.64354	2.48e-11	3.21e-10
STX12	-0.744065	2.5e-11	3.24e-10
KCNN1	-1.47029	2.54e-11	3.28e-10
CLBA1	1.2972	2.63e-11	3.4e-10
LRRIQ1	1.99656	2.64e-11	3.41e-10
CFAP77	2.80078	2.68e-11	3.45e-10
LYPLA2	1.10987	2.72e-11	3.51e-10
RGN	2.33051	2.77e-11	3.57e-10
TNRC6C	-0.864708	2.82e-11	3.63e-10
ASGR1	-1.07271	2.84e-11	3.66e-10
SP5	0.99927	2.88e-11	3.71e-10
LPAR6	-2.681	2.93e-11	3.77e-10
AK9	1.31982	2.96e-11	3.8e-10
DRC7	2.83384	3.07e-11	3.94e-10
SLC4A7	-0.69848	3.07e-11	3.94e-10
EGLN3	1.32157	3.12e-11	4e-10
NAXE	0.85209	3.14e-11	4.03e-10
CHRDL1	-2.32002	3.18e-11	4.07e-10
LRRC71	3.1968	3.21e-11	4.1e-10
TSC22D2	-0.945423	3.22e-11	4.12e-10
SYNPO	-2.51832	3.23e-11	4.13e-10
SLITRK3	-1.75822	3.25e-11	4.16e-10
CCDC65	1.80265	3.28e-11	4.19e-10
DIS3L	0.822508	3.32e-11	4.24e-10
HYDIN	2.58432	3.34e-11	4.26e-10
A4GALT	3.2314	3.41e-11	4.35e-10
PRKX	-1.13139	3.48e-11	4.43e-10
LTBP3	1.11687	3.53e-11	4.49e-10
MORN5	2.8577	3.53e-11	4.49e-10
RHOBTB3	-1.21228	3.53e-11	4.49e-10
TAFA5	-8.53065	3.58e-11	4.55e-10
CADM2	-1.59317	3.59e-11	4.57e-10
CHST9	-1.99338	3.61e-11	4.59e-10
ARHGAP32	-0.959969	3.85e-11	4.88e-10
RASGEF1C	-1.9819	3.85e-11	4.88e-10
ESPL1	-1.79574	3.85e-11	4.88e-10
FAM43A	1.46625	3.87e-11	4.89e-10
KIF6	2.09536	3.87e-11	4.9e-10
AOC2	-1.18975	3.95e-11	5e-10
HACD3	0.647528	3.98e-11	5.03e-10
SEMA3A	-1.33238	4.01e-11	5.06e-10
ECHS1	0.646091	4.07e-11	5.14e-10
HSDL2	1.08719	4.08e-11	5.15e-10
COPRS	1.22456	4.12e-11	5.19e-10
TMOD2	-1.42263	4.12e-11	5.19e-10
EPHX1	1.30165	4.15e-11	5.23e-10
CPT1C	0.824061	4.17e-11	5.25e-10
ABCC9	2.68063	4.18e-11	5.26e-10
TMC5	2.21758	4.22e-11	5.3e-10
FMOD	-3.116	4.27e-11	5.37e-10
DCC	-2.34492	4.28e-11	5.37e-10
LINC02035	-1.00262	4.32e-11	5.42e-10
KLHDC9	1.42713	4.33e-11	5.43e-10
CHST6	1.36892	4.35e-11	5.45e-10
CCDC74A	1.55453	4.38e-11	5.48e-10
MAMDC2	1.63149	4.42e-11	5.54e-10
MAP3K8	1.16382	4.43e-11	5.54e-10
CHRNB1	1.14634	4.43e-11	5.54e-10
ISOC1	0.911282	4.53e-11	5.65e-10
PLP1	-2.61405	4.54e-11	5.66e-10
WFIKKN2	2.13838	4.59e-11	5.73e-10
KCTD17	0.935183	4.59e-11	5.73e-10
BAZ2A	-0.606963	4.61e-11	5.74e-10
TIAM2	-1.91388	4.63e-11	5.76e-10
USH2A	1.69488	4.63e-11	5.76e-10
STK36	1.05962	4.7e-11	5.84e-10
AP3B1	0.739035	4.71e-11	5.86e-10
DMD	0.992317	4.83e-11	6e-10
FOXM1	-1.71689	4.91e-11	6.1e-10
ATCAY	-1.57645	4.95e-11	6.15e-10
ZNF528-AS1	-2.34415	4.98e-11	6.18e-10
IFT172	1.03466	5.04e-11	6.25e-10
DCP1A	-0.666922	5.09e-11	6.3e-10
SRD5A1	-1.06961	5.16e-11	6.39e-10
DTNBP1	0.870353	5.17e-11	6.39e-10
EIF2AK3	-0.946496	5.18e-11	6.4e-10
PAFAH2	0.962911	5.29e-11	6.54e-10
RRP1	0.882709	5.31e-11	6.56e-10
CD82	0.98663	5.36e-11	6.61e-10
LAMA3	2.12009	5.37e-11	6.63e-10
C4orf47	1.86784	5.5e-11	6.78e-10
MIDN	-1.2799	5.53e-11	6.81e-10
ENO4	2.77452	5.57e-11	6.85e-10
LINC00599	-2.90174	5.58e-11	6.86e-10
DNAJC22	-2.45358	5.61e-11	6.89e-10
CCDC103	1.93655	5.76e-11	7.08e-10
CCDC157	1.44202	5.77e-11	7.09e-10
LCORL	-0.697066	5.79e-11	7.1e-10
MLLT11	-1.46198	5.79e-11	7.1e-10
KCTD10	-0.683194	5.84e-11	7.16e-10
WDR60	0.838745	5.86e-11	7.17e-10
STING1	1.33787	5.91e-11	7.23e-10
DUSP5P1	-2.24704	5.97e-11	7.3e-10
LMNB1	-1.29582	6.03e-11	7.37e-10
LIMCH1	-1.30472	6.15e-11	7.51e-10
TERF2IP	-0.574059	6.23e-11	7.61e-10
PPIL6	2.06486	6.32e-11	7.71e-10
SCML4	-3.56951	6.42e-11	7.83e-10
DKK3	0.681418	6.45e-11	7.86e-10
MGMT	1.39106	6.45e-11	7.86e-10
PPP1R1A	-1.65565	6.45e-11	7.86e-10
ZFYVE16	1.33955	6.47e-11	7.87e-10
C1GALT1C1	0.840319	6.52e-11	7.94e-10
GDPD5	-1.40066	6.78e-11	8.25e-10
GRIA4	-1.50216	6.83e-11	8.3e-10
GREM1	-3.19739	6.86e-11	8.33e-10
LOC100506990	1.45683	6.9e-11	8.38e-10
SHQ1	0.817175	7.17e-11	8.7e-10
DDX60	1.49414	7.22e-11	8.76e-10
NUCKS1	-0.587289	7.25e-11	8.78e-10
AUTS2	-1.51849	7.27e-11	8.8e-10
DUSP15	0.976347	7.46e-11	9.03e-10
YPEL4	-1.59876	7.52e-11	9.1e-10
LOC100631378	-8.19338	7.56e-11	9.14e-10
LOC152048	1.44365	7.56e-11	9.14e-10
LRRC6	1.9674	7.8e-11	9.41e-10
PCDH10	1.40573	8.05e-11	9.71e-10
UHRF1	-1.7303	8.08e-11	9.74e-10
FBN3	-0.720044	8.15e-11	9.82e-10
EHBP1L1	-1.49896	8.22e-11	9.9e-10
KIF27	1.54382	8.27e-11	9.95e-10
TPTE2P3	3.77218	8.27e-11	9.95e-10
LBR	-1.01787	8.33e-11	1e-09
KLRA1P	-1.11778	8.35e-11	1e-09
GET1	1.0512	8.37e-11	1.01e-09
EXO1	-2.02958	8.55e-11	1.03e-09
COMMD8	0.843919	8.6e-11	1.03e-09
LARGE1	1.03374	8.61e-11	1.03e-09
LINC01164	-12.4933	8.62e-11	1.03e-09
CFAP43	2.61829	8.66e-11	1.04e-09
CBLN1	1.70889	8.76e-11	1.05e-09
CYB561	1.56767	8.87e-11	1.06e-09
PITX2	-5.21777	9.06e-11	1.08e-09
SCG3	-1.83008	9.34e-11	1.12e-09
MDFI	-0.96584	9.68e-11	1.16e-09
LIN7A	-1.14464	9.75e-11	1.16e-09
MPPED2	-1.66711	9.82e-11	1.17e-09
MFNG	-2.38332	1e-10	1.19e-09
GLB1L	1.79216	1.01e-10	1.2e-09
TRIM68	-0.851765	1.02e-10	1.22e-09
FYB2	2.68521	1.03e-10	1.22e-09
CTIF	-0.99775	1.04e-10	1.24e-09
VWA3B	2.61035	1.05e-10	1.24e-09
TENM3-AS1	1.08146	1.05e-10	1.25e-09
CNRIP1	-1.33239	1.07e-10	1.27e-09
SCP2	0.647488	1.1e-10	1.31e-09
ENG	-1.67331	1.11e-10	1.32e-09
SLC46A3	1.17069	1.12e-10	1.32e-09
TMEM64	1.33203	1.12e-10	1.33e-09
TRAF3IP2	1.37109	1.14e-10	1.35e-09
CENPA	-2.2405	1.14e-10	1.35e-09
PLCB1	0.783865	1.17e-10	1.39e-09
FANK1	2.05813	1.18e-10	1.39e-09
RIT2	-4.62471	1.19e-10	1.41e-09
NRAV	1.56197	1.2e-10	1.42e-09
VSTM2L	-2.41845	1.21e-10	1.42e-09
MAP4K4	-1.28574	1.23e-10	1.45e-09
PLXNA2	-2.24896	1.23e-10	1.45e-09
ZBTB37	-0.844588	1.24e-10	1.46e-09
OPN3	1.11336	1.25e-10	1.47e-09
TMCC2	-1.4378	1.25e-10	1.48e-09
COL5A3	-2.02302	1.26e-10	1.48e-09
CASC1	2.49346	1.3e-10	1.52e-09
ANK3	-1.68872	1.31e-10	1.53e-09
RPP38-DT	2.17305	1.31e-10	1.53e-09
SEMA7A	-0.721284	1.32e-10	1.54e-09
C2orf50	2.80879	1.32e-10	1.55e-09
DUSP18	1.19554	1.32e-10	1.55e-09
TMEM17	1.4325	1.33e-10	1.56e-09
ARHGEF3	0.881125	1.34e-10	1.57e-09
AASS	-0.813073	1.36e-10	1.6e-09
BBS2	0.581434	1.37e-10	1.6e-09
GXYLT2	0.847082	1.41e-10	1.64e-09
GRIK2	-1.30822	1.43e-10	1.67e-09
ONECUT3	-1.74182	1.45e-10	1.69e-09
GLB1L2	1.65884	1.45e-10	1.69e-09
RHOD	1.80335	1.46e-10	1.7e-09
PDGFRL	-2.25595	1.48e-10	1.73e-09
ABHD14A	1.23672	1.49e-10	1.73e-09
ST8SIA1	-2.22555	1.5e-10	1.74e-09
SIX2	2.77264	1.5e-10	1.75e-09
CCDC148	1.46707	1.51e-10	1.76e-09
ATP5PF	0.667562	1.52e-10	1.77e-09
GALNT8	-2.14683	1.53e-10	1.77e-09
DOLK	1.02953	1.53e-10	1.77e-09
HYMAI	-2.11326	1.54e-10	1.78e-09
KIAA0040	2.4088	1.58e-10	1.83e-09
CFAP73	3.44122	1.58e-10	1.83e-09
ANGPTL2	-1.17316	1.6e-10	1.85e-09
TRPC6	2.79208	1.61e-10	1.86e-09
VPS13A	0.615032	1.61e-10	1.87e-09
NPR3	-2.26666	1.62e-10	1.87e-09
FABP3	-1.05803	1.62e-10	1.87e-09
DAZL	4.03397	1.64e-10	1.89e-09
C2orf15	1.40517	1.64e-10	1.9e-09
ATP7B	0.860778	1.65e-10	1.9e-09
FOXD3-AS1	-4.03055	1.66e-10	1.92e-09
FRAS1	1.0001	1.69e-10	1.94e-09
DTL	-1.59051	1.69e-10	1.95e-09
TMEM222	-0.972343	1.7e-10	1.95e-09
DPF3	-2.78498	1.71e-10	1.96e-09
SSPN	-1.50886	1.71e-10	1.96e-09
BTD	1.06234	1.72e-10	1.97e-09
ZNF540	-1.25878	1.72e-10	1.97e-09
FAM13A-AS1	-1.79198	1.83e-10	2.09e-09
PKIG	0.931592	1.83e-10	2.1e-09
ADHFE1	1.32895	1.88e-10	2.16e-09
LINC00310	2.91148	1.91e-10	2.19e-09
GRIN3B	1.86091	1.92e-10	2.2e-09
USP49	-0.837041	1.98e-10	2.27e-09
SETDB2	0.78275	1.99e-10	2.27e-09
GAP43	-1.38025	2.07e-10	2.37e-09
LOC100130987	1.27688	2.08e-10	2.37e-09
SLC43A2	2.09182	2.09e-10	2.39e-09
TMEM260	0.66961	2.13e-10	2.43e-09
ORC1	-1.86913	2.14e-10	2.44e-09
CPNE2	0.948608	2.15e-10	2.45e-09
NDUFA8	0.650555	2.17e-10	2.48e-09
NLRC4	-1.39171	2.18e-10	2.49e-09
SESTD1	-0.923607	2.19e-10	2.49e-09
SMIM1	1.58759	2.21e-10	2.51e-09
MGAT5B	-2.1298	2.22e-10	2.52e-09
CX3CL1	1.46552	2.22e-10	2.53e-09
BGN	-1.7665	2.23e-10	2.53e-09
TM2D2	0.636996	2.24e-10	2.54e-09
A2M-AS1	1.55285	2.24e-10	2.54e-09
OLIG2	-4.04198	2.26e-10	2.56e-09
KMT2C	-0.618272	2.29e-10	2.59e-09
SLC38A2	-1.46731	2.29e-10	2.59e-09
ETV3	-0.672366	2.3e-10	2.61e-09
CHN2	1.29061	2.34e-10	2.65e-09
E2F1	-1.97944	2.36e-10	2.67e-09
PACRG	2.49862	2.39e-10	2.7e-09
TMEM98	0.840977	2.4e-10	2.71e-09
GALNS	0.90081	2.42e-10	2.73e-09
C15orf41	-1.35941	2.47e-10	2.78e-09
CDC25C	-1.70143	2.48e-10	2.8e-09
C6orf118	2.16974	2.51e-10	2.83e-09
IL17D	1.24786	2.59e-10	2.92e-09
FRMD3	1.11847	2.64e-10	2.97e-09
HNRNPA3	-0.645382	2.65e-10	2.98e-09
STEAP3	1.43859	2.67e-10	3e-09
IQCH-AS1	1.24267	2.67e-10	3e-09
CNNM2	1.11987	2.68e-10	3.01e-09
ANO2	1.366	2.72e-10	3.06e-09
PRPH	-2.03941	2.78e-10	3.11e-09
ATP1B2	0.689211	2.82e-10	3.16e-09
DOLPP1	-0.818623	2.85e-10	3.19e-09
GRIA1	-1.78797	2.86e-10	3.2e-09
ELOVL6	-0.958673	2.9e-10	3.24e-09
EPPK1	1.24981	2.92e-10	3.26e-09
GATA2-AS1	2.01308	2.92e-10	3.26e-09
LAMA2	-1.36187	2.92e-10	3.26e-09
NBPF3	0.758404	2.95e-10	3.29e-09
CHPF	1.22194	2.97e-10	3.31e-09
EZH2	-1.12047	2.99e-10	3.33e-09
ABLIM3	-1.41436	3.02e-10	3.36e-09
TEX264	1.01032	3.02e-10	3.37e-09
GALNT5	1.93277	3.07e-10	3.42e-09
TEX2	0.9997	3.1e-10	3.45e-09
TTC29	2.71505	3.1e-10	3.45e-09
PJA1	-0.567687	3.11e-10	3.46e-09
ATF7IP	-0.720957	3.23e-10	3.58e-09
LINC01973	3.1692	3.26e-10	3.62e-09
CHMP1B2P	-7.8859	3.29e-10	3.65e-09
C1RL	0.845049	3.3e-10	3.66e-09
SYNE4	1.85238	3.32e-10	3.68e-09
GPR161	-1.3909	3.35e-10	3.72e-09
HERC2P11	6.85454	3.39e-10	3.75e-09
CBLB	-1.06083	3.41e-10	3.77e-09
SPATA6L	2.13258	3.41e-10	3.77e-09
DMRT2	-3.54749	3.44e-10	3.81e-09
IFI16	-1.63572	3.45e-10	3.81e-09
MGLL	-1.42673	3.51e-10	3.87e-09
TTLL4	1.56526	3.51e-10	3.87e-09
SCPEP1	0.774086	3.54e-10	3.9e-09
CENPH	-1.17647	3.64e-10	4.01e-09
CA12	-1.08926	3.65e-10	4.03e-09
NR5A2	-3.01659	3.67e-10	4.04e-09
TPCN2	-0.787325	3.69e-10	4.06e-09
GABRQ	-1.75229	3.75e-10	4.13e-09
HTRA1	-1.29969	3.76e-10	4.13e-09
MYLK4	1.49933	3.77e-10	4.15e-09
LRRC2	2.11823	3.97e-10	4.36e-09
ACACB	0.921391	3.99e-10	4.38e-09
KCNH4	-2.75042	4.02e-10	4.41e-09
IFT57	0.918126	4.03e-10	4.42e-09
ZBBX	2.74851	4.05e-10	4.43e-09
RNPEP	0.681186	4.09e-10	4.48e-09
SEZ6L2	0.721238	4.14e-10	4.53e-09
PDE3A	-2.01203	4.2e-10	4.59e-09
TOMM34	0.952902	4.25e-10	4.64e-09
CDKN1B	-0.889143	4.26e-10	4.65e-09
FAM102B	-0.987197	4.28e-10	4.68e-09
ANO9	3.22553	4.29e-10	4.68e-09
LINC00645	-3.4416	4.3e-10	4.69e-09
TRAM2-AS1	1.13899	4.34e-10	4.74e-09
CADM3	-1.52602	4.46e-10	4.86e-09
TDRKH-AS1	-1.34541	4.48e-10	4.88e-09
CHD1	-0.565518	4.55e-10	4.96e-09
GALNT16	1.05985	4.58e-10	4.98e-09
ZNF737	-0.831642	4.58e-10	4.98e-09
FBXO36	1.21249	4.63e-10	5.03e-09
FAM166B	2.97774	4.63e-10	5.03e-09
HEXIM1	0.639219	4.69e-10	5.09e-09
LINC01184	0.967163	4.72e-10	5.12e-09
RTN4RL2	-1.25988	4.75e-10	5.15e-09
CNTN4	-5.77992	4.77e-10	5.17e-09
CPAMD8	0.882919	4.77e-10	5.17e-09
TDGF1	3.10102	4.83e-10	5.23e-09
RASSF9	2.16525	4.92e-10	5.32e-09
SLC22A3	3.63072	4.94e-10	5.35e-09
RSRP1	0.695261	4.99e-10	5.39e-09
TMEM70	0.757058	5.16e-10	5.57e-09
CHODL	-0.9464	5.24e-10	5.66e-09
ADAMTS15	-1.56653	5.26e-10	5.68e-09
C11orf95	-1.17237	5.45e-10	5.88e-09
MIR217HG	-4.20475	5.45e-10	5.88e-09
PPCS	0.631027	5.46e-10	5.88e-09
SPA17	2.01103	5.46e-10	5.88e-09
KCNJ13	2.06849	5.52e-10	5.94e-09
RHOJ	-1.56811	5.52e-10	5.94e-09
NES	-1.96764	5.57e-10	5.99e-09
TSGA10	1.87559	5.7e-10	6.13e-09
C2orf16	1.30871	5.71e-10	6.13e-09
SYS1	1.26068	5.81e-10	6.23e-09
YPEL1	-1.34578	5.81e-10	6.23e-09
ANKDD1B	2.69607	5.83e-10	6.25e-09
NXPE3	-0.793399	5.87e-10	6.29e-09
SSX2IP	0.896541	6.08e-10	6.52e-09
HS3ST4	-1.40791	6.1e-10	6.53e-09
MKX	1.76599	6.13e-10	6.56e-09
LSAMP	-0.917113	6.14e-10	6.57e-09
PRDM11	0.649753	6.23e-10	6.66e-09
IFT140	0.961971	6.26e-10	6.69e-09
ADCYAP1	-1.50106	6.28e-10	6.71e-09
COLQ	1.90119	6.32e-10	6.75e-09
NME9	1.78446	6.33e-10	6.75e-09
ACTN3	2.37762	6.38e-10	6.81e-09
ACTN2	-1.30811	6.4e-10	6.82e-09
PHF20	-0.91814	6.45e-10	6.86e-09
OSBPL6	0.897196	6.47e-10	6.88e-09
SKP2	0.573685	6.48e-10	6.9e-09
MYOM1	1.20858	6.52e-10	6.93e-09
NEK5	2.3659	6.54e-10	6.95e-09
NCAPH	-1.3911	6.62e-10	7.03e-09
CYP2C8	1.91371	6.72e-10	7.14e-09
FKBP5	-0.993716	6.87e-10	7.29e-09
OAF	1.07779	6.92e-10	7.34e-09
TAGLN2	0.990518	6.98e-10	7.39e-09
PIGN	0.645544	7e-10	7.41e-09
PLCL2	1.04248	7.03e-10	7.44e-09
LCA5L	2.04042	7.15e-10	7.57e-09
PRL	-5.96767	7.27e-10	7.69e-09
COL9A1	2.16797	7.39e-10	7.82e-09
ARHGAP24	-1.1274	7.43e-10	7.85e-09
PLXDC2	1.76626	7.44e-10	7.86e-09
BMPR1B	-1.90879	7.53e-10	7.95e-09
TEX26	2.9305	7.56e-10	7.98e-09
WDR64	3.73313	7.58e-10	7.99e-09
IGFBP6	2.61305	7.61e-10	8.02e-09
BABAM2	0.763675	7.65e-10	8.06e-09
UGT3A2	1.72458	7.82e-10	8.24e-09
GAS1	-1.13014	7.85e-10	8.26e-09
UBXN11	1.56706	7.85e-10	8.26e-09
FAM234A	0.762516	7.92e-10	8.33e-09
SPEF1	2.63035	7.94e-10	8.34e-09
ST8SIA4	-1.91902	7.95e-10	8.35e-09
SUSD6	0.729419	7.97e-10	8.37e-09
LOXL3	0.77389	8.01e-10	8.4e-09
CELF6	-1.42693	8.13e-10	8.52e-09
CDH7	1.49777	8.19e-10	8.58e-09
RALB	0.570411	8.29e-10	8.68e-09
MAPK8IP2	-1.66307	8.31e-10	8.7e-09
RBM47	2.04478	8.62e-10	9.02e-09
HMGCL	0.845248	8.63e-10	9.02e-09
RSPH3	1.22631	8.64e-10	9.04e-09
CHRNA4	-1.78037	8.66e-10	9.05e-09
SMCO3	2.20467	8.85e-10	9.24e-09
MPP1	1.06119	8.89e-10	9.28e-09
NAPG	-0.632999	8.91e-10	9.29e-09
CCDC114	2.76986	8.98e-10	9.36e-09
MEX3D	-0.82792	9.03e-10	9.41e-09
CPSF6	-0.59714	9.11e-10	9.49e-09
PCBP4	-1.14846	9.11e-10	9.49e-09
SOGA3	-1.48165	9.16e-10	9.53e-09
KLHDC8B	1.20062	9.17e-10	9.53e-09
GRM4	-1.85705	9.19e-10	9.55e-09
KIRREL3	-2.06116	9.33e-10	9.69e-09
MAML2	0.722728	9.66e-10	1e-08
ZNF487	1.68893	9.67e-10	1e-08
HTR1E	2.28444	9.77e-10	1.01e-08
SYTL1	1.95994	9.84e-10	1.02e-08
LRRC56	2.02605	9.87e-10	1.02e-08
MGARP	-2.19952	9.9e-10	1.03e-08
TMEM123	1.10246	9.93e-10	1.03e-08
HS3ST5	-3.1567	9.97e-10	1.03e-08
PRR15	2.57692	9.97e-10	1.03e-08
EFNA5	-1.50652	1e-09	1.04e-08
ARAP1	0.896902	1.01e-09	1.05e-08
RAP1GAP	0.71138	1.02e-09	1.05e-08
TMEM67	1.08375	1.01e-09	1.05e-08
RAPGEF1	0.5462	1.03e-09	1.06e-08
XK	1.67832	1.05e-09	1.09e-08
ARHGAP33	-1.73127	1.06e-09	1.09e-08
TSPAN9	0.605266	1.06e-09	1.1e-08
SSBP3-AS1	-1.27045	1.07e-09	1.1e-08
SESN1	0.94211	1.08e-09	1.11e-08
CEP19	1.01379	1.09e-09	1.12e-08
ACOT11	1.69421	1.09e-09	1.12e-08
NUP93	-0.722352	1.09e-09	1.12e-08
PLXNA1	-1.11185	1.11e-09	1.14e-08
DUSP7	-1.04338	1.12e-09	1.15e-08
SUSD2	1.74292	1.12e-09	1.15e-08
STARD3	0.686864	1.13e-09	1.16e-08
DYRK3	0.980271	1.13e-09	1.16e-08
CARHSP1	-0.981175	1.16e-09	1.18e-08
CLASP2	-0.987813	1.16e-09	1.19e-08
ZCCHC12	-0.998888	1.16e-09	1.19e-08
GAREM1	1.13188	1.16e-09	1.19e-08
SPACA9	1.5444	1.18e-09	1.21e-08
[truncated: 4,819 more rows]

## Sheet: DIV 90
Gene Symbol	log2 (Fold Change)	P-value	Adjusted p-value
RWDD2B	3.94946	8.45e-91	1.6e-86
PFKL	0.724706	1.86e-83	1.76e-79
SON	0.513916	9.83e-82	6.19e-78
PRMT2	0.613088	5.66e-64	2.68e-60
MCM3AP	0.54237	4.43e-53	1.68e-49
RRP1	0.761254	8.36e-52	2.63e-48
CSTB	0.777869	3.78e-49	1.02e-45
IFNAR1	0.644354	1.61e-46	3.8e-43
PDXK	0.7179	1.03e-42	2.16e-39
VPS26C	0.505175	3.8e-42	7.18e-39
POFUT2	0.699192	9.75e-42	1.68e-38
USP16	0.662408	1.3e-37	1.89e-34
DIP2A	0.513259	6.32e-36	7.97e-33
APP	0.676251	1.22e-34	1.44e-31
GART	0.545241	2.15e-34	2.4e-31
CFAP410	0.787025	7.53e-34	7.91e-31
PAXBP1	0.555293	1.64e-33	1.63e-30
HSPA13	0.566591	1.84e-33	1.74e-30
SCAF4	0.533195	2.41e-32	2.17e-29
YBEY	0.682682	2.57e-31	2.21e-28
GET1	0.691185	3.53e-30	2.78e-27
PCNT	0.576827	4.25e-30	3.21e-27
NDUFV3	0.644305	1.52e-29	1.1e-26
AGPAT3	0.513375	2.61e-29	1.83e-26
TTC3	0.547388	3.5e-28	2.36e-25
SUMO3	0.528836	9.16e-28	5.98e-25
LRRC3	0.732207	2.01e-27	1.27e-24
HLCS	0.7435	2.31e-26	1.41e-23
SOD1	0.609666	1.71e-25	1.01e-22
URB1	0.599966	3.03e-25	1.74e-22
N6AMT1	0.623161	9.44e-24	5.1e-21
CRYZL1	0.514932	1.95e-22	9.72e-20
SLC19A1	0.657008	4.45e-22	2.16e-19
ETS2	0.968671	7.57e-22	3.58e-19
SETD4	0.601015	9.43e-22	4.35e-19
CCT8	0.588665	1.15e-21	5.16e-19
ATP5PF	0.612859	2.89e-21	1.27e-18
CFAP298	0.687277	9.08e-21	3.9e-18
LSS	0.698063	9.69e-21	4.07e-18
WDR4	0.697757	2.41e-20	9.91e-18
PTTG1IP	0.545042	4.46e-20	1.79e-17
MRPL39	0.60193	6.18e-20	2.43e-17
IL10RB	0.702263	2.21e-18	8.53e-16
ATP5PO	0.643564	3.16e-18	1.17e-15
CBR1	0.978507	3.12e-18	1.17e-15
FAM207A	0.614087	4.32e-18	1.57e-15
IFNAR2	0.580327	5.35e-18	1.91e-15
ZNF578	-1.816	6.73e-17	2.31e-14
C2CD2	0.67976	5.16e-16	1.68e-13
BACE2	0.798694	5.62e-16	1.8e-13
CXADR	0.554775	4.58e-15	1.44e-12
MRPS6	0.537479	1.2e-14	3.71e-12
C21orf91	0.716266	1.68e-14	5.14e-12
IFNGR2	0.698427	1.86e-14	5.58e-12
GFAP	2.70403	3.55e-14	1.05e-11
PCP4	1.36766	7.58e-14	2.2e-11
MCM3AP-AS1	0.592406	1.08e-13	3.09e-11
AQP4	2.14895	2.23e-13	6.29e-11
GPR50	2.49312	2.28e-13	6.33e-11
ADARB1	0.602422	2.46e-13	6.75e-11
ZNF844	-0.544519	4.13e-13	1.12e-10
COL6A1	0.770854	6.94e-13	1.85e-10
TRAPPC10	0.508436	1.12e-12	2.94e-10
SLC37A1	0.743455	3.19e-12	8.26e-10
LINC01547	1.00763	4.65e-12	1.19e-09
JAM2	0.797457	7.93e-12	2e-09
CHAF1B	0.526502	8.72e-12	2.17e-09
C21orf58	0.57318	1.52e-11	3.73e-09
EVA1C	0.995441	2.63e-11	6.3e-09
PCDHGB7	0.790667	2.76e-11	6.45e-09
TNN	1.56846	4.41e-11	1e-08
CTSH	1.59678	5.49e-11	1.24e-08
MIS18A	0.617014	5.8e-11	1.29e-08
FAM50B	-1.54637	8.94e-11	1.96e-08
LCN9	3.53338	9.03e-11	1.96e-08
KCNJ6	0.608125	1.53e-10	3.3e-08
CBLN4	1.70591	4.13e-10	8.39e-08
PAXBP1-AS1	0.52717	5.46e-10	1.1e-07
MX1	1.04544	1.61e-09	3.15e-07
EFEMP1	1.40169	1.78e-09	3.43e-07
TRH	1.34191	2.26e-09	4.32e-07
TNC	0.936107	2.6e-09	4.93e-07
S100A10	1.66589	2.72e-09	5.09e-07
PLAAT4	1.94145	3.72e-09	6.91e-07
SPINK5	-0.527726	4.01e-09	7.29e-07
PLOD1	0.692595	4.63e-09	8.33e-07
NRIP1	0.508482	5.31e-09	9.48e-07
NCAM2	0.687617	6.5e-09	1.15e-06
PSMG1	0.585643	6.89e-09	1.21e-06
ANO1	2.08017	1.38e-08	2.26e-06
CAV1	0.699315	1.8e-08	2.89e-06
PPP1R13L	0.746187	1.86e-08	2.95e-06
GOLT1A	1.60075	2.16e-08	3.41e-06
APOE	1.34148	2.21e-08	3.45e-06
SERTAD4	-0.777078	2.52e-08	3.9e-06
ECM2	1.8237	2.54e-08	3.91e-06
CHST9	1.4671	3.3e-08	4.91e-06
ZNF585B	-0.51971	3.96e-08	5.85e-06
SYNM	0.681404	4.09e-08	5.99e-06
DMRTA1	0.989598	4.29e-08	6.24e-06
RASEF	1.33125	5.76e-08	8.25e-06
PXMP4	0.710411	6.02e-08	8.56e-06
ZNF385D	-0.700795	6.27e-08	8.85e-06
HTR1D	1.60768	6.51e-08	9.12e-06
LYN	0.881731	7.55e-08	1.03e-05
ZNF37A	0.5879	7.51e-08	1.03e-05
CD163	2.52989	7.68e-08	1.03e-05
DAAM2	1.12082	8.16e-08	1.09e-05
IGSF5	0.988922	9.38e-08	1.24e-05
SPARCL1	1.14459	1.06e-07	1.39e-05
LMO2	0.598391	1.07e-07	1.4e-05
PLG	3.1262	1.09e-07	1.42e-05
SLFN11	2.36224	1.24e-07	1.57e-05
COL18A1	0.9818	1.27e-07	1.6e-05
BRS3	2.50236	1.29e-07	1.62e-05
SUSD2	1.53794	1.31e-07	1.63e-05
AGT	1.51809	1.43e-07	1.76e-05
ACRV1	1.49381	1.59e-07	1.95e-05
FN1	1.33943	1.64e-07	2e-05
LOC101928595	1.41975	1.71e-07	2.04e-05
LTB4R	0.58656	1.71e-07	2.04e-05
NETO2	-0.572106	1.7e-07	2.04e-05
PCDHB6	-0.553002	1.71e-07	2.04e-05
SLCO2B1	2.61645	1.77e-07	2.09e-05
SLC25A48	2.12155	1.93e-07	2.27e-05
CRACR2B	0.74476	2.22e-07	2.56e-05
MN1	-0.538506	2.22e-07	2.56e-05
ATP10A	1.69567	3.26e-07	3.66e-05
GPX3	0.800993	3.3e-07	3.66e-05
BAIAP3	0.659032	3.54e-07	3.87e-05
ST6GALNAC5	0.531768	3.6e-07	3.92e-05
PRSS16	1.54821	3.68e-07	3.98e-05
RCAN3	0.637081	4.27e-07	4.56e-05
NMB	0.639789	4.35e-07	4.62e-05
PTPRU	0.589592	4.45e-07	4.68e-05
FOXC1	0.980584	4.71e-07	4.92e-05
SAMD9L	1.32388	4.88e-07	5.07e-05
SIAH3	-0.860486	4.97e-07	5.11e-05
SRPX	1.3983	4.97e-07	5.11e-05
ISLR	1.26111	5.05e-07	5.16e-05
MAT1A	3.04956	5.73e-07	5.8e-05
NPFFR1	1.76097	6.01e-07	6.05e-05
CYP2E1	-0.781122	6.1e-07	6.1e-05
ZIC5	0.691076	6.13e-07	6.1e-05
CHST7	0.655274	6.35e-07	6.29e-05
ASTN2	0.530695	7.07e-07	6.9e-05
RTBDN	1.02259	7.22e-07	7.01e-05
PROCR	1.87312	7.36e-07	7.1e-05
UNC13D	0.647966	7.43e-07	7.14e-05
FBXO2	0.781802	8.4e-07	7.98e-05
ERFL	-0.759319	8.79e-07	8.31e-05
GDF10	1.38088	9.16e-07	8.62e-05
TSPEAR	1.02998	1.02e-06	9.53e-05
COL8A1	2.41822	1.05e-06	9.74e-05
GRIN3B	0.570597	1.06e-06	9.79e-05
C9orf64	0.888551	1.19e-06	0.000109917
SAMD9	1.27018	1.42e-06	0.00012826
CYYR1	0.767936	1.47e-06	0.000130567
TLE4	0.560066	1.46e-06	0.000130567
LGALS3	1.16758	1.49e-06	0.000131602
HTRA1	0.529954	1.6e-06	0.000140772
TNNI3	0.579927	1.66e-06	0.000143762
WNT9A	0.519762	1.68e-06	0.000144854
HEPACAM	1.38663	1.82e-06	0.000154624
FBXW4	0.638142	1.96e-06	0.000165682
FZD5	1.59422	2.19e-06	0.000183291
KLHL4	0.647357	2.23e-06	0.000185388
ADAMTS1	1.17616	2.59e-06	0.000211005
ALDH8A1	-0.60694	2.59e-06	0.000211005
BTNL9	0.995188	2.73e-06	0.000220279
GRHL3	1.80434	2.77e-06	0.000222309
ETV4	0.808849	2.8e-06	0.0002229
RBM11	0.779941	2.82e-06	0.0002229
STC1	0.828641	2.9e-06	0.000226234
ACSS3	0.651467	2.97e-06	0.000231105
ACE	0.830298	3.01e-06	0.000233421
NRP1	0.984742	3.13e-06	0.000240262
TIMP3	0.695504	3.12e-06	0.000240262
STPG1	0.503191	3.18e-06	0.000243212
NKX6-2	1.31451	3.21e-06	0.000244871
LINC01102	-0.669424	3.55e-06	0.000266114
RHBDF2	0.896399	3.64e-06	0.000271638
S100A6	0.946981	3.65e-06	0.000271638
TRIM58	0.927205	3.66e-06	0.000271638
HPN	2.71753	3.76e-06	0.00027656
S100A14	3.99041	3.76e-06	0.00027656
C1R	0.691923	3.92e-06	0.000286291
CBR3	1.67212	4e-06	0.000291289
GCH1	0.991788	4.03e-06	0.000291847
GCNA	-0.631486	4.11e-06	0.000293139
RNASE1	3.35503	4.18e-06	0.000297235
ACHE	0.704036	4.24e-06	0.000300491
LINC01833	2.55838	4.3e-06	0.000302192
TTLL6	2.12744	4.3e-06	0.000302192
PLVAP	3.20314	4.53e-06	0.000316159
FBLN2	0.757388	4.58e-06	0.00031852
CXCL16	0.650929	4.71e-06	0.000326001
NIPAL2	1.35484	4.73e-06	0.000326549
ARHGEF16	0.791175	4.82e-06	0.000328283
FOLH1	2.38563	4.82e-06	0.000328283
GRIN2A	0.68346	4.83e-06	0.000328283
NRG4	1.1233	5.04e-06	0.000339291
PIRT	1.18772	5.04e-06	0.000339291
COL2A1	2.18493	5.33e-06	0.000356129
SHROOM1	1.31279	5.7e-06	0.000375311
USP32P2	-1.22899	5.9e-06	0.00038455
DMKN	1.42914	6.01e-06	0.000389094
SLIT3	0.791776	6.03e-06	0.000389094
HCN1	0.770019	6.19e-06	0.000398162
GCNT1	1.02267	6.59e-06	0.000419497
ARHGAP31	0.608218	6.79e-06	0.000429437
GDF5	1.58282	7.1e-06	0.000447764
VTN	2.15346	7.24e-06	0.00045516
C1QL1	0.866681	8.07e-06	0.000495554
PIGP	0.52846	8.15e-06	0.000498586
FLT4	0.636351	8.32e-06	0.000507364
RPH3A	1.0329	8.35e-06	0.000507853
ARL9	0.930912	8.88e-06	0.000536271
ZNF229	0.503773	9.02e-06	0.000541556
LINC01108	2.84397	9.2e-06	0.00055074
SLCO1A2	-0.947161	9.5e-06	0.000562441
IGFBP6	1.09191	9.94e-06	0.000578225
TIE1	1.86501	1e-05	0.000580443
SLC22A7	2.28053	1.01e-05	0.000581358
TP73	0.991623	1.05e-05	0.000598066
RGS8	-0.690196	1.06e-05	0.000598385
TMTC1	0.642844	1.07e-05	0.000606437
MLXIPL	0.72053	1.09e-05	0.000612743
GPR50-AS1	2.05579	1.09e-05	0.000613345
GYG2	0.532281	1.15e-05	0.000644684
IHH	3.12564	1.16e-05	0.000644684
ZNF506	-1.69142	1.16e-05	0.000644684
CHCHD2	2.59302	1.17e-05	0.000645491
SERPIND1	2.65281	1.17e-05	0.000645491
LOC105372795	1.0591	1.2e-05	0.000655534
CNTNAP3B	-0.56274	1.21e-05	0.000655795
KCTD16	0.548203	1.2e-05	0.000655795
TMEM213	-1.27555	1.2e-05	0.000655795
ADAMTS9	0.538964	1.22e-05	0.000656732
BMP6	1.18449	1.25e-05	0.000667357
CREB3L3	2.94707	1.4e-05	0.000736153
AHSG	3.61357	1.41e-05	0.000742733
PIK3R5	3.46085	1.43e-05	0.000747309
DPP6	-0.714899	1.46e-05	0.000757246
LMNTD2	0.530909	1.45e-05	0.000757246
SLC39A5	2.01644	1.47e-05	0.000759525
MGST2	0.984932	1.51e-05	0.000773651
ARHGAP22	0.712629	1.56e-05	0.000800795
LINC02487	-1.18729	1.59e-05	0.000808228
ELK3	0.689901	1.63e-05	0.000821199
TEKT1	1.40548	1.66e-05	0.000834287
FOSL2	0.543776	1.71e-05	0.00085866
KLK10	1.23901	1.72e-05	0.00085866
AMIGO2	0.676236	1.78e-05	0.000885978
RAB11FIP1	0.850859	1.8e-05	0.000890384
SELENOP	0.998821	1.89e-05	0.000929802
RSPH1	1.36512	1.97e-05	0.000966451
ANXA1	1.21978	2.01e-05	0.000977064
CYB561	0.653496	2.08e-05	0.0010074
NPY	-1.16804	2.22e-05	0.00106698
SPEF2	0.592509	2.22e-05	0.00106698
COL9A1	0.979162	2.29e-05	0.00109142
VANGL1	0.564774	2.31e-05	0.0011005
SAMD5	0.789215	2.33e-05	0.0011054
APOC1	2.28924	2.38e-05	0.00112551
UTF1	3.15324	2.38e-05	0.00112551
GPR176	1.30868	2.41e-05	0.00113447
ADAM33	1.24358	2.51e-05	0.00116627
RIN1	0.5232	2.51e-05	0.00116627
ERVH48-1	1.92869	2.61e-05	0.00120514
TCEAL5	-1.03535	2.63e-05	0.00120712
TIMP1	0.699544	2.64e-05	0.00120712
HNMT	1.35794	2.69e-05	0.00122367
PPP1R17	0.899422	2.92e-05	0.00131982
AGBL4	0.949173	2.97e-05	0.00133447
RNASE4	0.568028	2.97e-05	0.00133447
STAT5A	0.891871	2.98e-05	0.00133447
ZMYND10	1.07268	3e-05	0.0013397
FAR2	0.95106	3.3e-05	0.00145322
NPAS1	0.545978	3.34e-05	0.00146488
APOA1	3.41627	3.4e-05	0.00148255
DNAH9	1.19672	3.42e-05	0.00148401
SPRNP1	-2.07113	3.42e-05	0.00148401
CFAP65	1.01179	3.43e-05	0.00148631
C5orf49	0.805465	3.45e-05	0.00148769
AFP	3.30526	3.53e-05	0.0015219
TJP3	1.07791	3.56e-05	0.00152586
A2M	1.38273	3.68e-05	0.00157195
DNAJA4	0.766409	3.68e-05	0.00157195
FRZB	0.722121	3.7e-05	0.00157714
FEZF1	1.40771	3.95e-05	0.00166387
LINC01301	0.543456	3.96e-05	0.00166387
PCDHA9	-0.644543	4.05e-05	0.00169848
FAM110C	0.88368	4.18e-05	0.00173157
DENND1C	0.707718	4.46e-05	0.00182606
CFAP46	0.851709	4.48e-05	0.00182827
KLRF2	2.84967	4.49e-05	0.00182827
SYTL1	1.28825	4.55e-05	0.00183893
DAZL	1.19396	4.64e-05	0.00186523
ENTPD3	0.925604	4.65e-05	0.00186523
PCDHB18P	-0.866876	4.66e-05	0.00186523
SLC44A3	0.819361	4.67e-05	0.001869
PRR29	0.98491	4.77e-05	0.00190341
OAS3	1.27202	4.82e-05	0.00191518
KLHL1	-0.562788	4.98e-05	0.00196143
AR	0.809657	5.01e-05	0.00196573
PECAM1	3.15117	5.02e-05	0.0019666
JAKMIP2-AS1	1.27778	5.15e-05	0.00201
FER1L4	0.659402	5.18e-05	0.00201666
PTPRB	1.12952	5.35e-05	0.00207074
ZNF204P	0.538735	5.5e-05	0.00212432
COL22A1	0.685153	5.52e-05	0.00212715
RIPK4	1.08496	5.58e-05	0.00214387
TLR4	1.40699	5.86e-05	0.0022376
SLC16A8	0.52719	6.01e-05	0.00229168
ETNPPL	1.01827	6.07e-05	0.00230838
RASL10A	0.8733	6.14e-05	0.0023253
LOC283731	0.931236	6.15e-05	0.00232787
H1FX-AS1	0.573708	6.21e-05	0.00234296
TMEM45A	0.733523	6.34e-05	0.00237588
ZNF790-AS1	-0.996805	6.34e-05	0.00237588
TDRD9	1.68208	6.43e-05	0.00239136
WIF1	1.13468	6.59e-05	0.00243425
LINC01424	1.20875	6.74e-05	0.00247152
PCDHGA10	-0.500112	6.74e-05	0.00247152
PDLIM1	1.35215	6.76e-05	0.00247257
PTPRH	1.26233	6.83e-05	0.00248853
HDC	1.74192	7.03e-05	0.00255129
BMP2	0.870469	7.18e-05	0.00260261
OTOS	2.20873	7.32e-05	0.00264787
CREB3L1	0.675218	7.4e-05	0.00266894
MELTF	1.18989	7.88e-05	0.00281729
ADAMTSL3	1.28343	7.9e-05	0.00281864
BMP8A	-0.625716	8.06e-05	0.00287144
FNDC9	1.39389	8.16e-05	0.00289921
XCL1	-2.70099	8.37e-05	0.0029575
ADAMTSL2	0.929159	8.42e-05	0.00296371
PATL2	1.92846	8.41e-05	0.00296371
SNHG19	0.552176	8.59e-05	0.00300965
RAB3B	0.551471	8.62e-05	0.00301414
ARHGAP25	-1.35399	9.13e-05	0.00316829
IL21R-AS1	0.874344	9.24e-05	0.00320003
BOK	0.614285	9.38e-05	0.00323702
SYCE1	-1.85134	9.49e-05	0.00326448
HAPLN4	0.527079	9.55e-05	0.0032761
MATN1	0.863934	9.61e-05	0.00329162
AMN	1.39766	9.7e-05	0.00330942
BCAM	0.61098	9.8e-05	0.00333167
FOXD1	1.19629	9.87e-05	0.00334365
VIPR2	1.02603	9.88e-05	0.00334365
WNK4	0.595756	9.85e-05	0.00334365
LIMS2	1.00826	0.000102354	0.00343901
SPRY4	0.557215	0.000104048	0.00348256
TRIL	0.512795	0.00010733	0.00358209
CAPSL	1.37092	0.000108161	0.00359479
DYNLT3	0.586619	0.000108834	0.00359734
DENND2C	0.801007	0.000110066	0.00361366
C7	2.05199	0.000111088	0.00363458
FGF8	1.87043	0.000111667	0.00364092
TRIM71	1.21427	0.000111511	0.00364092
LOC101927824	0.585752	0.000112269	0.00365424
GPR146	0.63625	0.000113727	0.00368814
PKP2	0.641114	0.000115241	0.00371897
ADAMTS18	1.08442	0.000123957	0.00395972
CARD10	0.570795	0.000127236	0.00403915
CBR3-AS1	0.906425	0.000127725	0.00403915
PPIEL	-0.86952	0.000127582	0.00403915
ZNF487	0.518441	0.00012806	0.00404297
KCNH8	-0.693079	0.000129078	0.00406155
LGR6	1.35668	0.000129076	0.00406155
CD74	1.11905	0.000130418	0.00409691
GLP1R	1.28463	0.000131956	0.00411767
TFEC	2.52979	0.000133929	0.00416569
KLB	1.94017	0.000134734	0.00418383
IL18R1	1.60098	0.000136739	0.00421837
FEZF1-AS1	1.16512	0.000137849	0.00423858
TNFSF9	0.512404	0.00013831	0.0042392
LINC00847	-0.643353	0.000139531	0.00426279
APOA4	4.42047	0.000141646	0.00432043
FAM218A	0.649402	0.000145177	0.00440831
HSF2BP	0.9355	0.000146466	0.00443882
HMX3	1.73771	0.00014722	0.00444033
TRIM4	3.33175	0.000148458	0.00446341
MXRA8	0.599304	0.000149393	0.00448441
LINC00943	1.59368	0.000150064	0.0044974
PARP12	0.75089	0.000152914	0.00454677
PCDHGA2	-0.951708	0.000156398	0.00462133
F11R	1.13903	0.000159292	0.00469215
C10orf105	0.780598	0.000161629	0.00475361
GRASP-AS1	-0.944202	0.000163042	0.00478772
CTSC	0.584701	0.000166013	0.00485235
EGFL7	0.737658	0.000169392	0.00493587
CRLF1	1.26043	0.000170935	0.00497317
SERPINA5	2.44414	0.000174149	0.00503567
NAGS	0.664001	0.00017467	0.00504302
TBX2	1.21105	0.000176194	0.00505616
TLE6	0.712335	0.000175695	0.00505616
VAX1	1.59703	0.000176088	0.00505616
ACOX2	0.964779	0.000181824	0.00517064
DGAT2	0.632966	0.00018233	0.00517196
CFAP47	1.14524	0.00018437	0.00519616
ANKRD18CP	0.726738	0.000185281	0.00520632
CNGB1	1.10898	0.000185006	0.00520632
FBN2	0.665361	0.000186256	0.00522044
GSTZ1	0.519941	0.000186336	0.00522044
PARP10	0.564351	0.000186839	0.00522679
INSM2	1.66635	0.000188496	0.00526535
ARPC1B	0.666654	0.00019069	0.00531878
ART5	0.91891	0.00019587	0.00543921
MT1F	2.04303	0.000197504	0.00547653
CER1	2.18859	0.000202188	0.00557373
GRM1	-0.916026	0.000201695	0.00557373
TMEM132B	0.597497	0.000204621	0.00563258
HYAL3	0.527677	0.000206135	0.00566602
CORO2A	0.610641	0.000207276	0.0056814
ZBED6CL	1.19424	0.000208028	0.00569321
RET	1.0796	0.000209654	0.00572116
TCTEX1D1	1.42802	0.000212538	0.00577936
HRH1	0.627426	0.000215405	0.00584436
KLRG2	3.14696	0.000219022	0.00589179
DPEP1	2.89483	0.000221508	0.00594223
IFNLR1	1.10944	0.000221916	0.00594426
IGSF1	0.570976	0.000223257	0.00597154
ME1	0.873549	0.000223772	0.00597154
BST2	1.64438	0.00022489	0.00598157
LOC101926892	-2.95063	0.000225793	0.00598874
FAM163A	1.29701	0.000226735	0.00600531
ACAN	1.95492	0.000228412	0.00602441
LINC01619	-1.12066	0.000234621	0.00612835
C9orf129	0.697285	0.000235932	0.00613344
TGFB2	0.593793	0.000236055	0.00613344
LGI4	0.633265	0.000238153	0.00616948
LRRC3-DT	0.648689	0.000248737	0.00637381
FOXP2	-0.743679	0.000252605	0.00644671
DNMT3B	1.27704	0.000253412	0.00644989
CASR	2.14164	0.000255236	0.00647888
CFAP74	1.35228	0.000255774	0.00648383
CLIC5	1.16538	0.000257711	0.00651548
CSMD3	-0.553743	0.000258243	0.00652021
SOAT2	3.8315	0.000259808	0.00652488
CD247	-0.858119	0.000263073	0.00659811
GJB2	1.77374	0.000266215	0.00666807
PLCG2	0.879134	0.000266825	0.00667451
ATRIP	-1.09041	0.000267908	0.00669275
CTSV	1.51837	0.000269157	0.00671508
SOX18	1.6978	0.000269718	0.00671718
ZIC2	0.546829	0.000269952	0.00671718
DGKG	1.16663	0.000273854	0.00679346
LOC728989	-2.02344	0.000274095	0.00679346
RTKN	0.5993	0.000274839	0.00680298
PEG3	-2.21118	0.000277563	0.00683918
SH3BP1	0.784764	0.000277748	0.00683918
VSTM2B	0.58645	0.000278935	0.00685948
SYT17	0.706273	0.000279953	0.00687558
CD164L2	0.916358	0.000281922	0.00691495
LSR	1.23233	0.000284418	0.00695812
TGFBI	1.24701	0.000285157	0.00696719
PTP4A3	1.20467	0.000289021	0.0070434
CA4	2.05474	0.000293529	0.00711463
ADAMTS12	0.864556	0.000298932	0.00719205
LINC01122	-0.512136	0.000310973	0.00739726
VAV1	2.03242	0.000310753	0.00739726
CD72	0.733572	0.000315495	0.00748598
ESRRB	-1.33884	0.00031523	0.00748598
LOC100129534	0.633429	0.000316299	0.00749566
S100B	0.744872	0.000317168	0.00750683
C16orf89	0.753792	0.000319469	0.00755184
TRPC3	-0.748838	0.00031997	0.00755424
PCBP3-AS1	1.22871	0.000323735	0.00761462
VENTX	3.83589	0.000324682	0.00761795
ALDH1L1	0.678934	0.000325289	0.00762273
AEBP1	0.528807	0.000327634	0.00766709
GRIN2C	0.515276	0.000327993	0.00766709
ALPL	0.539622	0.000328675	0.00767356
PRODH2	2.24431	0.000330133	0.00769808
PTCHD1	0.653296	0.000331952	0.00772145
C7orf57	1.35372	0.000333287	0.00774299
ZNF471	-1.34659	0.000335357	0.00778151
TMEFF2	-0.592772	0.000336821	0.0078059
LINC02200	1.38991	0.000342924	0.00789894
MYD88	0.69376	0.000351766	0.00806332
CD70	1.93494	0.00035913	0.00820108
ZNF571-AS1	-0.581937	0.00035951	0.00820108
OCIAD2	0.672025	0.000364415	0.00827419
RASSF9	1.22014	0.000368353	0.00830819
RDH16	-0.727181	0.000368599	0.00830819
FXYD5	1.93549	0.000369773	0.00832474
ZNF619	-0.810744	0.000375233	0.00839767
TNFRSF8	2.38619	0.000386319	0.00860503
COL6A2	1.16914	0.000390597	0.00867337
MMRN2	1.12931	0.000391221	0.00867337
NT5E	0.787016	0.00039122	0.00867337
CLEC19A	1.90879	0.000396071	0.00877061
MMP14	0.950871	0.000401088	0.00886095
GGACT	0.558225	0.000404646	0.00889798
CRYM	0.697068	0.000405605	0.00889837
IAH1	1.54949	0.000408154	0.00893346
MMP9	1.46961	0.000408574	0.00893346
APOA2	3.47651	0.000409797	0.00893848
NAP1L6P	1.27856	0.000412609	0.00898946
ASS1	0.574591	0.000417914	0.00907367
F2	1.83235	0.000429684	0.00925485
PRSS35	0.771415	0.000433987	0.0093157
CYP2S1	1.6819	0.000435199	0.00933111
IAPP	-1.05242	0.000438186	0.00938452
PCDHGA8	-0.615343	0.000444268	0.00949327
PDE11A-AS1	2.57382	0.000450157	0.00958662
CYBA	0.776135	0.000451401	0.00960231
FAM53A	0.757451	0.00045287	0.00962272
CSRP1	0.586116	0.000460094	0.00974985
TSTD1	1.18241	0.0004604	0.00974985
LCA5L	0.837013	0.000465597	0.00983789
GPC3	1.52183	0.000467353	0.00986396
DIO3	1.41493	0.000471836	0.00990331
OLFM3	0.617481	0.000471362	0.00990331
PCSK1	1.26393	0.000490091	0.0102184
CDH13	0.678907	0.000496169	0.0103111
EMSLR	1.62569	0.00050122	0.0103654
MEIS3P1	0.693557	0.000500604	0.0103654
TDRD12	-1.03694	0.000505349	0.0104103
MMRN1	0.740744	0.000506579	0.0104129
CPAMD8	0.595409	0.000517722	0.0105696
HTR7	1.05044	0.000517664	0.0105696
ZSCAN1	-0.790085	0.000517081	0.0105696
EPCAM	1.34359	0.000526162	0.0106726
MYOZ3	0.568542	0.000528916	0.0106984
LOC728975	0.6995	0.000539416	0.010852
NME8	2.12992	0.00054189	0.0108686
MT2A	0.561359	0.000547224	0.0109277
HES3	1.53041	0.000550491	0.0109736
GBP3	1.4071	0.000558584	0.0110268
SLC16A4	0.734572	0.000555441	0.0110268
HTATIP2	0.943075	0.000574023	0.0112607
OSBPL10	0.549139	0.000580661	0.0113322
THSD4	-0.598805	0.000580231	0.0113322
TESMIN	0.669108	0.000585789	0.011397
C8orf76	-0.612338	0.000588	0.0114113
CFAP52	1.23606	0.000601273	0.0116175
ZFP28	-0.85747	0.000602693	0.0116183
RIPPLY3	1.4198	0.000604694	0.011645
ROR2	0.601599	0.000606439	0.0116548
DNAH5	0.742206	0.000620123	0.0118157
DYDC2	0.783237	0.000617312	0.0118157
STYK1	0.75721	0.000620215	0.0118157
SYNPO	0.534848	0.00061944	0.0118157
ZSCAN10	2.1595	0.000618936	0.0118157
OPRL1	0.504694	0.000625004	0.0118721
SULT2A1	3.74159	0.000625276	0.0118721
EVX1	1.53669	0.000631598	0.0119442
TMEM88	0.569034	0.000633322	0.0119648
CD55	0.538856	0.000633981	0.0119653
LHFPL3-AS2	2.82931	0.000636875	0.011996
FNDC11	0.54683	0.000640347	0.0120494
OR2L13	0.692733	0.000643341	0.0120817
TRIM14	0.738685	0.00064687	0.0121274
ZNF165	0.591118	0.000649387	0.0121428
EN2	-0.903815	0.000665414	0.0123843
LXN	0.834205	0.000666507	0.0123843
DAPL1	-1.13577	0.00067472	0.0124728
ANGPTL6	0.979589	0.000682334	0.0125664
LGALS2	2.53896	0.000683918	0.0125664
NPR1	0.943011	0.000684438	0.0125664
XKR8	0.661226	0.000692126	0.0126615
LAMB3	1.22115	0.000695788	0.0127131
ADGRD1	0.971903	0.000702208	0.0128056
TNFSF12	1.05384	0.000703992	0.0128258
SLC7A8	0.652982	0.000710723	0.0129235
DNAAF1	1.19039	0.000722104	0.0130531
RGL3	1.67111	0.000722012	0.0130531
MYH14	0.609433	0.000727776	0.0131201
HTR7P1	0.521035	0.000734792	0.0132214
SLCO1C1	0.921483	0.000742443	0.013321
HAR1A	-0.776618	0.000764067	0.0136572
GJA1	0.854521	0.000766616	0.0136769
SULT1E1	1.81673	0.000766484	0.0136769
DPYD	0.583436	0.000771394	0.0137478
NANOG	2.82792	0.000772049	0.0137478
STEAP3	0.838513	0.000782062	0.0138739
GLI1	1.0745	0.000783731	0.0138905
PPP1R3G	0.65234	0.00078648	0.0139131
ABCA17P	0.538927	0.000792167	0.0139728
DIRAS3	1.15671	0.000792807	0.0139728
ACCS	0.607674	0.000795144	0.0139879
DBH-AS1	0.672623	0.000796733	0.0140028
METTL27	0.670553	0.000801468	0.0140469
CFAP57	1.14199	0.000802496	0.0140518
SIX6	2.77427	0.000805355	0.0140889
TMEM232	0.539409	0.000808317	0.0141276
SLC44A3-AS1	0.767583	0.000817002	0.0142597
TYMP	0.848768	0.000817383	0.0142597
LOC728715	0.56308	0.000832807	0.0145154
SLC51A	0.913846	0.000834675	0.0145346
GYG2P1	1.17757	0.000839074	0.0145967
TMEM144	0.893008	0.000844438	0.0146506
EMB	0.791258	0.000853227	0.0147604
EPSTI1	2.54839	0.000852806	0.0147604
KCNH6	1.37749	0.000864724	0.0148585
LIPC	2.58293	0.000863053	0.0148585
NID1	0.744117	0.00086193	0.0148585
ADAMTS15	0.501263	0.000876841	0.0150063
SIM2	2.26694	0.000897289	0.0153285
CRH	0.800375	0.000902014	0.0153814
DCDC2	0.67513	0.000915468	0.0155073
ELF4	0.680841	0.000914828	0.0155073
EPPK1	0.609334	0.000915007	0.0155073
ACE2	1.98967	0.000916904	0.0155095
MAP3K14-AS1	0.810196	0.000922939	0.0155837
GDF3	3.7288	0.000924487	0.0155959
TNS1	0.502211	0.000933433	0.0157187
MT1G	2.84873	0.000942285	0.0158396
RAB17	1.4907	0.000954432	0.015987
CHODL	0.770501	0.000958151	0.016035
LOC101927668	2.70074	0.000963163	0.0160762
SLC2A1	0.541176	0.000969111	0.016147
ZYG11A	1.13219	0.000977641	0.0162462
GPR68	0.609246	0.000992962	0.016443
SP5	1.01405	0.000995995	0.0164788
ID1	1.219	0.00100784	0.0166603
ARHGEF15	1.45355	0.00101129	0.0167027
RNF128	1.08405	0.00101223	0.0167035
SPEF1	0.742669	0.00102213	0.0167936
LVRN	-0.681533	0.00103747	0.0169867
CFH	1.3229	0.00104315	0.017036
THSD7B	0.614328	0.00104295	0.017036
WFDC2	1.31053	0.00104319	0.017036
GPD1	0.544854	0.00105491	0.0171978
TMEM200B	1.40131	0.0010729	0.017431
DNAAF3	0.65479	0.00107832	0.017504
FGA	3.2107	0.00108241	0.0175102
NANOS2	-1.00914	0.00108221	0.0175102
GSTA1	3.46249	0.00109019	0.017591
PBX3	-0.554143	0.00109361	0.0176311
GABRG1	1.23843	0.00109498	0.0176381
RXFP1	1.51855	0.00110378	0.01773
ZFP3	-0.858234	0.00110399	0.01773
LIN28A	2.30737	0.00111346	0.0178446
C9orf116	0.539988	0.00113278	0.0180929
ANO2	0.968112	0.0011446	0.0182634
ENO4	1.08526	0.00115046	0.0183288
TUBA4A	0.62015	0.0011642	0.0185321
FOXH1	2.77127	0.0011787	0.0187
CCDC144B	-1.11637	0.00119101	0.0188479
TRPC4	-0.54705	0.001202	0.0189426
TDGF1P3	2.82637	0.00120883	0.0190185
TLCD4	0.572699	0.00122513	0.0191951
CRYZ	2.35288	0.00123273	0.0192663
ERN2	1.61786	0.00125117	0.0194419
LINC01145	0.904869	0.00125227	0.0194431
GRB7	2.05108	0.00127096	0.0196687
LCP1	2.08459	0.00129231	0.0199013
APOBEC3F	1.08661	0.00129789	0.0199239
LNCPRESS2	3.48584	0.00129716	0.0199239
PDGFRA	0.973237	0.00131343	0.0200649
TLX2	1.37228	0.00131354	0.0200649
NFIX	0.594123	0.0013153	0.0200756
USP18	0.675516	0.001322	0.0201453
ANKRD18A	0.924907	0.00133449	0.0201966
EN1	-1.40178	0.0013324	0.0201966
TAFA1	0.68818	0.00133246	0.0201966
TFF3	2.05394	0.00133324	0.0201966
VAV3	-0.642358	0.00132969	0.0201966
CCM2L	0.757957	0.0013473	0.0203142
PHOSPHO1	2.17214	0.00134923	0.0203147
FOXF2	1.21515	0.00135741	0.0203569
ANXA2	0.795861	0.00137965	0.0205582
RBPMS2	1.24174	0.00137887	0.0205582
SCG2	0.647959	0.00138676	0.0206009
SYNPR	-0.887361	0.00139465	0.0207019
B3GALT5-AS1	0.576918	0.00140567	0.0208327
HHLA1	1.46828	0.00141206	0.020878
CBS	1.03351	0.00141847	0.0209405
PCDHB16	-0.568894	0.00142088	0.0209597
NTS	1.19971	0.00142787	0.0210136
PPP1R12C	0.627644	0.00146233	0.0214207
LOC100507516	0.990175	0.00147234	0.0215008
RBP2	2.1138	0.00147194	0.0215008
CD40	1.51069	0.00147956	0.0215894
PLSCR1	0.620807	0.00148639	0.021639
ANKRD34C	1.71269	0.00150904	0.0218678
ANXA2R	-0.515735	0.00150692	0.0218678
CDH5	2.24445	0.00150822	0.0218678
B4GALT1	0.780263	0.00152207	0.0220228
ITGB4	1.13455	0.00152796	0.02209
OSMR	0.923207	0.00152922	0.02209
RIN3	0.667477	0.00153022	0.02209
ANXA2P2	0.924083	0.00154193	0.0222421
HK2	0.622303	0.00156507	0.0224902
SMIM1	0.952826	0.00157664	0.0225706
PPP1R3B	0.69824	0.0016088	0.022875
C1QTNF1	0.771592	0.00162584	0.0230151
HVCN1	0.874517	0.00162422	0.0230151
ATP1A2	0.51787	0.00162875	0.0230204
HAS2	0.989353	0.00164027	0.0231431
RNF43	0.749098	0.00166916	0.0233804
SLC12A1	1.22408	0.00166927	0.0233804
APOL6	1.07859	0.00169505	0.0236568
CRABP2	0.77865	0.00169804	0.0236811
UBXN10	0.6938	0.00170339	0.0237382
RDH10	0.538275	0.00170668	0.0237665
TMEM272	-1.05542	0.00170984	0.0237756
MDH1B	0.579066	0.00171683	0.0238202
SIX3	1.44296	0.00171887	0.023831
AQP3	1.33507	0.00172873	0.023869
LRAT	0.579214	0.00172693	0.023869
SLC2A13	0.571986	0.00173251	0.0238974
TMCO4	0.939352	0.00175739	0.024135
SHISA6	0.540937	0.00178026	0.0243788
CYP4B1	3.02471	0.00178925	0.0244325
LINC00680	1.70864	0.00178938	0.0244325
VWA3A	0.639727	0.00178792	0.0244325
SPIB	1.80124	0.00180886	0.0246451
WDR78	0.548152	0.00181274	0.0246801
APOB	2.71843	0.00181893	0.0246955
GPR160	0.954595	0.0018204	0.0246955
LEAP2	1.12488	0.00181738	0.0246955
LINC01414	-0.759433	0.00181923	0.0246955
PDE4C	0.523528	0.00182895	0.0247765
ITGAX	1.76786	0.00183143	0.0247919
LPAR3	1.40003	0.00183479	0.0248017
FABP1	3.02829	0.00184656	0.0248572
FAM201A	1.01004	0.00184809	0.0248572
NKX2-1	2.58468	0.00184205	0.0248572
ZNF630	0.869992	0.00184623	0.0248572
C3	1.89927	0.00185063	0.0248737
APOC3	3.52318	0.00185789	0.0249181
TMPRSS2	2.22987	0.00185674	0.0249181
EVC2	0.835597	0.00188816	0.0252347
ZNF555	-0.531073	0.00189159	0.0252626
LINC01694	1.19728	0.00189406	0.0252672
SLCO1B1	-1.22915	0.00189461	0.0252672
CNPY1	-0.784431	0.00191004	0.0254229
LINC01322	-0.787978	0.00194272	0.0257455
SULT1A1	1.06675	0.00194691	0.0257829
FSTL1	0.538979	0.00195593	0.0258662
SYT6	-0.582257	0.00195524	0.0258662
LINC01864	1.2819	0.00196148	0.0259034
SUMF1	0.507235	0.00196556	0.0259391
KCP	1.049	0.00196855	0.0259423
RAB37	0.752325	0.00196842	0.0259423
SSTR1	0.610164	0.00197283	0.0259444
PLEKHG6	1.88819	0.00198216	0.026031
DUOX2	1.15657	0.00199049	0.0261223
MADCAM1	0.737386	0.00199601	0.0261403
VWF	1.46355	0.00203061	0.0265016
SELENOV	0.876033	0.00203457	0.0265168
PDGFA	0.510912	0.00204749	0.0266483
ZNF702P	0.728756	0.00205383	0.0266758
TTC39A	0.671061	0.00207672	0.0269362
APLN	0.531754	0.00208913	0.0270404
FGF4	3.31814	0.00211523	0.0273045
SGK2	-0.620461	0.00212601	0.0274062
ALDH1A1	1.69836	0.00212807	0.0274141
UGT2B11	3.14457	0.0021329	0.0274576
PPL	0.559551	0.00214162	0.0275324
SOX17	3.03149	0.00220715	0.0282213
SFTA3	2.388	0.0022206	0.0283741
GJB1	2.37135	0.00225872	0.0287491
EPS8L2	0.571988	0.00226317	0.028782
MUC3A	0.551668	0.00227323	0.0288711
ANPEP	1.15685	0.00228872	0.0290356
LOC105369306	3.53967	0.00229829	0.0291112
MT1X	1.10541	0.0023258	0.0294005
GPR143	0.679457	0.00233019	0.0294363
SMLR1	3.11897	0.00234872	0.029611
EPHA1	2.05014	0.00238553	0.029876
KISS1R	0.602965	0.00240439	0.029993
RASSF7	0.557006	0.00241748	0.0300888
CRB3	1.20003	0.00242259	0.0301009
GUCY2C	2.50543	0.00242831	0.0301522
CBLN3	0.721985	0.00244153	0.0301987
GUCY2D	1.77392	0.00247082	0.03046
PSD4	0.582205	0.0024789	0.0305198
CGNL1	0.937674	0.00249375	0.0306428
ST8SIA6	0.638597	0.00251137	0.0307993
ASGR2	3.10617	0.00253494	0.0310079
PTPRR	0.692197	0.00254206	0.0310749
SLC22A20P	0.504995	0.00254461	0.0310859
MMP2	0.924835	0.00256208	0.0312389
GRIK3	-0.529081	0.00257994	0.0314364
KREMEN2	0.709396	0.00259486	0.0315775
EGFLAM	0.98108	0.0025994	0.0316123
RSPO4	0.713459	0.00261221	0.0317069
FUT1	0.569174	0.00262075	0.0317503
BRWD1-AS2	0.883343	0.00262805	0.0317973
PCDHGC3	-0.922632	0.00263462	0.0318563
EXOC3L2	1.34386	0.00263905	0.0318691
SALL4	0.959757	0.00265398	0.0319511
GSTA2	3.33688	0.00266772	0.032072
BATF2	1.18804	0.00267307	0.0321013
ID3	1.15729	0.00267355	0.0321013
B3GNT9	0.622506	0.00269306	0.032315
PRRX1	0.97006	0.00272417	0.0325643
CCDC85A	0.637997	0.00272905	0.0326021
HLA-B	0.51966	0.00274849	0.0327929
SKOR1	-0.915392	0.0027537	0.0328343
ALPG	3.07008	0.00287324	0.0339175
CECR7	-1.14345	0.00292323	0.0343789
CDC20B	1.8564	0.00293064	0.0344232
PCED1B	0.628191	0.00293258	0.0344246
SEL1L3	0.574684	0.00295376	0.034626
HOGA1	0.838177	0.00296613	0.034679
TERT	1.83255	0.00296466	0.034679
COL8A2	0.949181	0.00296914	0.0346815
CENPVL3	0.884592	0.00297603	0.0347191
EMP1	0.745748	0.0029745	0.0347191
LOC339862	-0.67802	0.00299213	0.0348425
AKR1D1	3.05079	0.00300394	0.0348941
HMGCS2	2.02759	0.00307844	0.035662
RARRES2	0.978951	0.00309388	0.0357412
BDNF	0.571975	0.00310301	0.0358029
LINC00537	0.646412	0.00311795	0.0358773
LOC392232	-1.46064	0.0031216	0.0358861
LOC107985911	0.815736	0.00312359	0.0358871
NMS	1.43813	0.00314139	0.0360368
GPR4	1.31568	0.00315308	0.0361163
WDR66	0.517851	0.0032064	0.0365059
VIL1	3.09983	0.00322391	0.036617
PCDHGB1	-0.510912	0.00327615	0.0370546
ALS2CL	0.566843	0.00329686	0.0371999
EPHX3	1.4416	0.00330836	0.0372407
PPP1R14A	1.02094	0.00331488	0.0372919
POMC	1.04556	0.00334242	0.0375039
SMIM24	1.05705	0.00334579	0.0375039
ANKRD35	0.822318	0.00341507	0.0381542
C10orf82	0.791275	0.0034291	0.0382583
ECSCR	2.82345	0.00342818	0.0382583
LOC728739	1.58372	0.00344069	0.0383606
SPOCK2	0.512524	0.00346254	0.0384273
MEP1A	3.02214	0.00346939	0.0384807
C4orf50	0.839197	0.00348001	0.0385308
ITIH2	0.646209	0.00347766	0.0385308
FGB	2.68847	0.00348705	0.0385717
DBX2	1.1493	0.0035541	0.0390992
LINC02567	2.44363	0.00360861	0.0394693
HYDIN	0.538604	0.00362691	0.0396236
LOC101928254	2.9717	0.00365027	0.0398328
LINC00528	-1.3061	0.00366219	0.0399168
LINC01410	1.34462	0.00366543	0.0399292
PTF1A	-1.02743	0.00366777	0.0399298
KAZALD1	0.736186	0.0036822	0.0399736
C1orf158	1.20958	0.00369088	0.0400449
F10	0.968918	0.00373508	0.0403392
EMX2	0.677077	0.00373842	0.0403523
PRDM1	1.23289	0.00374066	0.0403535
NXPH1	-0.546675	0.00375144	0.0404237
TMEM269	-0.534444	0.00376196	0.0404665
DNAJC15	0.680723	0.00377139	0.0405001
CD93	2.48588	0.00383778	0.0409506
RUNX2	0.687982	0.0038558	0.04108
FANK1	0.757017	0.00387434	0.0411264
MYRF	0.784517	0.00387313	0.0411264
RTL9	0.532658	0.0038694	0.0411264
SLITRK2	-0.589019	0.0038944	0.0412357
USH1C	2.0466	0.00390211	0.0412942
ROPN1L	1.10855	0.00391817	0.0414178
C1RL	0.518713	0.00398788	0.0420138
TMEM200A	0.567903	0.00399529	0.0420685
OLIG2	0.910422	0.00399944	0.0420733
LEKR1	0.940201	0.00403116	0.0422873
PLAAT5	1.38049	0.00403346	0.0422873
PRDM13	-1.07651	0.00403843	0.0422873
NUPR1	0.500481	0.00404875	0.0423484
GABRG3	0.801565	0.00405315	0.042371
TESC	0.534466	0.00407978	0.0424526
VPS37B	-0.683509	0.00407489	0.0424526
FBLN5	-0.570821	0.00411018	0.0426236
STK32B	0.506406	0.00424744	0.0437491
ANKRD20A19P	0.665183	0.00427346	0.0439692
LRIT3	-0.678793	0.0042775	0.0439868
C1orf94	0.864318	0.00428725	0.0440631
ZNF385B	-0.625121	0.00430709	0.044219
ITGA10	0.801149	0.00431481	0.0442502
ALOX15P1	0.973083	0.00433691	0.0444196
FAM83F	1.894	0.00434585	0.044448
ARHGAP40	-1.65127	0.00436632	0.0446284
CDH17	2.41823	0.00437421	0.0446439
LINC00261	2.58662	0.00438023	0.0446788
DIPK2B	2.38755	0.00438808	0.0447082
NOS1	0.710606	0.00442288	0.0449442
SIGLEC1	-0.719942	0.00443171	0.0450097
CCDC153	0.929273	0.00445625	0.0451862
LEFTY2	1.57267	0.00446582	0.0452589
SCGB3A2	2.12437	0.00452561	0.0457423
TMEM82	2.67963	0.00453341	0.0457722
MYO5C	0.597983	0.00460812	0.0464274
COL4A1	0.559894	0.00465359	0.0467609
SSR4P1	0.614677	0.00470096	0.0471497
TM4SF1	1.13264	0.00471732	0.0472371
COL13A1	0.922128	0.00472663	0.0472843
GUCA1A	-0.51989	0.00473753	0.0473528
CYB5R2	0.93881	0.00474017	0.0473541
PCOLCE	0.617673	0.00475436	0.0474208
SLC17A8	-0.833962	0.00479503	0.0477257
TTC29	0.832529	0.00479965	0.0477466
GPR6	1.27052	0.00481024	0.0477949
PRSS33	0.831804	0.00482381	0.0478557
GNAT3	-1.4889	0.00487667	0.0482583
RERG	0.908113	0.00488452	0.0482608
TENT5B	1.5597	0.00488211	0.0482608
CLDN6	1.41002	0.00490512	0.048338
ADAMTS5	0.548893	0.00493407	0.0485085
CD4	0.817418	0.00493342	0.0485085
DPPA4	1.59889	0.00493926	0.0485085
MIR193BHG	0.657819	0.00497522	0.0487747
ALDH3B1	-0.544533	0.00498864	0.0488182
KIF6	0.680723	0.00498998	0.0488182
PLAC9	0.783912	0.00500642	0.0489537
NAP1L5	-1.09801	0.00501646	0.049004
TSGA10IP	1.10625	0.00501675	0.049004
ALDH1A2	1.26766	0.00502989	0.0490058
GLIPR1	-0.584439	0.00502963	0.0490058
TNFRSF11A	1.33145	0.0050518	0.0491264
MAS1	1.07724	0.00505658	0.0491392
NEK11	0.543731	0.00510681	0.0495002
EPYC	3.30689	0.00512365	0.0495618
IQCF1	-0.822155	0.00511824	0.0495618
MGP	0.850667	0.00512217	0.0495618
ASCL5	0.770548	0.00515179	0.0497322
CFAP43	0.646574	0.00516822	0.0498022
LINC01139	-2.2264	0.0051722	0.0498022
MAP3K19	1.15029	0.00519591	0.0499288
IRS4	1.22899	0.00520833	0.0499974
RTCA-AS1	0.515439	0.00520583	0.0499974

## Sheet: DIV 160
Gene Symbol	log2 (Fold Change)	P-value	Adjusted p-value
PPP1R12C	3.50435	2.78607e-43	5.53398e-39
RWDD2B	3.90296	1.56363e-25	1.55292e-21
CEBPD	2.54907	7.77447e-21	5.14748e-17
CD44	1.73765	5.79176e-19	2.87604e-15
SCGN	-3.01465	7.19358e-16	2.85772e-12
HSPA13	0.964691	3.247e-15	1.07492e-11
ANGPTL4	3.03876	7.13014e-15	1.82827e-11
DDX41	0.592524	7.3635e-15	1.82827e-11
LCN9	-4.16299	8.8761e-15	1.95895e-11
GYS1	1.24571	1.00603e-14	1.99829e-11
TCEAL2	2.89474	4.19977e-14	7.58363e-11
NSMCE1	1.09033	4.71207e-14	7.79965e-11
GAPDH	1.35409	5.96581e-14	8.4642e-11
PFKL	1.09359	5.60674e-14	8.4642e-11
MAP3K6	1.05697	6.54941e-14	8.67273e-11
CBR1	2.05387	8.38929e-14	9.80215e-11
PGK1	1.25782	8.15896e-14	9.80215e-11
SCD	2.02733	1.14211e-13	1.26031e-10
FAM162A	1.40225	1.23055e-13	1.28644e-10
TRPM2	3.78978	5.71367e-13	5.67453e-10
CD27-AS1	1.49498	1.77156e-12	1.67564e-09
SLC16A3	1.96814	1.93637e-12	1.74828e-09
DLX1	-4.20447	3.84662e-12	3.32198e-09
SP8	-1.60883	1.01853e-11	8.42961e-09
SREBF1	0.903044	1.37119e-11	1.08944e-08
LINCR-0001	-1.36208	1.44562e-11	1.1044e-08
DLX6	-4.18468	2.07452e-11	1.52616e-08
N6AMT1	0.65111	2.81337e-11	1.95826e-08
POFUT2	0.961537	2.85906e-11	1.95826e-08
ETV4	1.12244	3.07267e-11	2.03442e-08
ATP5PF	0.678809	3.22345e-11	2.0654e-08
SYCE1	-2.7769	3.54361e-11	2.19959e-08
PFKFB4	1.42289	3.92129e-11	2.36026e-08
CRYAB	2.35523	4.80633e-11	2.80789e-08
MEIS2	-4.27367	6.81319e-11	3.86658e-08
DLX5	-4.38677	8.09499e-11	4.46641e-08
WDR72	-1.63615	8.36893e-11	4.49276e-08
IL4R	2.80139	1.07007e-10	5.52745e-08
NCAM2	1.21242	1.08529e-10	5.52745e-08
VEGFA	1.86167	1.26353e-10	6.27435e-08
CA12	1.85646	1.54554e-10	6.82562e-08
IAH1	2.21461	1.54636e-10	6.82562e-08
MRPL17	0.871556	1.50161e-10	6.82562e-08
SP9	-3.62075	1.47355e-10	6.82562e-08
VPS26C	0.531503	1.45092e-10	6.82562e-08
URB1-AS1	2.10434	1.61057e-10	6.9545e-08
LINC01305	-4.29022	1.96943e-10	8.32313e-08
IL10RB	0.652966	2.12576e-10	8.79667e-08
SPRNP1	-3.24164	2.20302e-10	8.93033e-08
DHCR24	1.07405	2.68202e-10	1.06546e-07
EPAS1	2.80282	3.36455e-10	1.31039e-07
RCAN1	0.794106	4.50607e-10	1.72123e-07
ARX	-3.60556	5.77715e-10	2.16512e-07
PNPO	2.06634	5.96518e-10	2.19419e-07
GBE1	1.59671	7.2369e-10	2.61357e-07
SCRT2	-3.97774	8.5429e-10	3.03014e-07
IFNAR2	0.614041	1.01951e-09	3.55273e-07
CD163	5.95964	1.25862e-09	4.23728e-07
RGS16	1.01926	1.25679e-09	4.23728e-07
FOSL2	1.95372	1.61879e-09	5.3344e-07
LINC01801	-3.00769	1.63821e-09	5.3344e-07
PIMREG	-3.86104	2.22095e-09	7.03697e-07
RBM11	1.20462	2.23194e-09	7.03697e-07
BCL3	1.36707	2.51699e-09	7.81173e-07
LOC392232	-5.37355	2.6883e-09	8.21503e-07
GPR75	0.750835	3.11038e-09	9.36082e-07
RSPO3	-4.75999	3.70961e-09	1.09976e-06
KIF18B	-3.40775	4.85477e-09	1.38821e-06
LINC00839	1.24217	4.89223e-09	1.38821e-06
HLCS	0.510642	5.58404e-09	1.56219e-06
NCKIPSD	0.760352	6.08526e-09	1.67877e-06
PTGDS	1.73278	7.29532e-09	1.98503e-06
LINC00645	1.60144	7.8279e-09	2.10116e-06
MSANTD2	-0.633385	8.54032e-09	2.26182e-06
QPCTL	0.846697	9.32021e-09	2.43589e-06
MRPL39	0.552153	9.8587e-09	2.54316e-06
CTSF	1.43121	1.12799e-08	2.87246e-06
OPRD1	1.23111	1.24601e-08	3.13285e-06
DLX6-AS1	-4.97066	1.2758e-08	3.16766e-06
GAS1	-2.19124	1.34664e-08	3.30225e-06
HILPDA	2.08671	1.5964e-08	3.86698e-06
IER5L	1.11923	1.6423e-08	3.91315e-06
SEC14L1P1	-1.931	1.6712e-08	3.91315e-06
TCHH	-1.99691	1.67456e-08	3.91315e-06
STOM	1.46293	1.72492e-08	3.98395e-06
BNIP3	1.02219	1.99407e-08	4.50092e-06
SYTL1	1.31289	2.04915e-08	4.57328e-06
DDIT3	1.34043	2.19925e-08	4.85374e-06
EGLN1	0.666463	2.37259e-08	5.12247e-06
SLC2A3	1.22715	2.35679e-08	5.12247e-06
IL18BP	-0.966631	2.46403e-08	5.1519e-06
PRELID3B	0.789827	2.42425e-08	5.1519e-06
SPINK5	-1.03372	2.4514e-08	5.1519e-06
NDUFV3	0.568412	2.5169e-08	5.20761e-06
LOC339862	-2.21507	2.5461e-08	5.21372e-06
SAT1	0.859301	2.5975e-08	5.26472e-06
FAM83G	1.7582	2.73213e-08	5.40634e-06
PTTG1IP	0.601675	2.74903e-08	5.40634e-06
TIAM2	-2.62961	2.69966e-08	5.40634e-06
POLR3K	1.21675	2.80315e-08	5.45873e-06
CEP78	-0.603891	2.88791e-08	5.56918e-06
SLC16A1	0.914562	3.27725e-08	6.25924e-06
AHR	1.33825	3.32755e-08	6.29477e-06
CD9	2.19047	3.63845e-08	6.81798e-06
SKIDA1	-1.92013	3.97681e-08	7.38238e-06
NUF2	-3.64478	4.1524e-08	7.63696e-06
SLC2A1	1.55422	4.42661e-08	8.06658e-06
ENO2	1.26908	5.35291e-08	9.66589e-06
BEST3	-3.82658	5.94389e-08	1.06364e-05
CSTB	1.0163	6.4263e-08	1.13969e-05
FANCC	-0.647324	6.59941e-08	1.13986e-05
INSIG2	1.1975	6.49673e-08	1.13986e-05
MIR4458HG	2.87074	6.55173e-08	1.13986e-05
KNL1	-3.87444	7.07881e-08	1.21212e-05
SOX11	-3.25028	7.17431e-08	1.21798e-05
ADM	2.04916	7.25681e-08	1.22154e-05
EFNB2	-2.72862	7.48479e-08	1.24933e-05
URB1	0.532227	7.65582e-08	1.26723e-05
PRMT2	0.524523	8.26433e-08	1.34553e-05
SPIRE1	0.662732	8.24694e-08	1.34553e-05
DLX2	-4.63082	8.51614e-08	1.37525e-05
BHLHE40	1.72764	8.99672e-08	1.43012e-05
GAS2L3	-3.58301	8.9999e-08	1.43012e-05
PDE12	0.553444	9.18513e-08	1.44797e-05
EHD2	1.47021	9.55897e-08	1.49504e-05
SNTG1	-1.62906	9.69166e-08	1.50395e-05
AURKB	-4.2413	9.90699e-08	1.51371e-05
SPSB1	1.1055	9.85916e-08	1.51371e-05
ALKBH5	0.549491	1.02747e-07	1.54871e-05
SLCO1A2	-2.04602	1.0292e-07	1.54871e-05
SH3BP5-AS1	-0.849965	1.04923e-07	1.56069e-05
ZNF558	-7.4992	1.05288e-07	1.56069e-05
PCDHB16	-1.32621	1.11867e-07	1.64593e-05
AASS	-0.581621	1.17464e-07	1.71558e-05
GSX2	-5.68072	1.22402e-07	1.77464e-05
LRRC17	-1.37492	1.29905e-07	1.86979e-05
UCKL1-AS1	-0.931874	1.34678e-07	1.92454e-05
MIRLET7BHG	-1.7872	1.36317e-07	1.93405e-05
CCL2	1.94205	1.39139e-07	1.93925e-05
CENPF	-3.20538	1.38989e-07	1.93925e-05
SLC32A1	-2.69931	1.39613e-07	1.93925e-05
DNPEP	0.587319	1.41821e-07	1.95625e-05
BAHCC1	-1.14059	1.47619e-07	2.02218e-05
NKX1-2	2.14163	1.5121e-07	2.05719e-05
GRM6	-0.80889	1.60123e-07	2.15858e-05
HSPA5	1.18002	1.61923e-07	2.15858e-05
MKI67	-3.58085	1.60837e-07	2.15858e-05
LOC102724604	-2.92645	1.64021e-07	2.17196e-05
PPP1R3B	1.29799	1.69287e-07	2.22685e-05
PAX6	-1.92503	1.70607e-07	2.22945e-05
SGO1	-3.03876	1.75028e-07	2.27104e-05
SOD1	0.955566	1.76076e-07	2.27104e-05
LOC642484	-3.43737	1.78259e-07	2.28435e-05
CA9	2.95271	1.8719e-07	2.38344e-05
NR2E1	-3.38575	1.9227e-07	2.43252e-05
SUMO3	0.83119	2.09985e-07	2.63983e-05
TMEM131L	-2.45674	2.12208e-07	2.651e-05
DCX	-2.69836	2.16306e-07	2.65895e-05
PGAM1	1.0616	2.14601e-07	2.65895e-05
WDR45B	0.603319	2.1686e-07	2.65895e-05
LINC01354	1.41654	2.33483e-07	2.8452e-05
ZNF37A	-1.06255	2.38468e-07	2.88823e-05
NCOA5	-0.999105	2.49786e-07	2.98548e-05
PKHD1L1	-2.70683	2.51007e-07	2.98548e-05
PPM1J	1.3481	2.50468e-07	2.98548e-05
SFXN2	-1.52251	2.65124e-07	3.13462e-05
CNTFR-AS1	-1.23976	2.73775e-07	3.21774e-05
PDXK	1.0356	2.96175e-07	3.46054e-05
DLGAP5	-3.59892	3.06426e-07	3.55938e-05
CLSPN	-2.29932	3.2574e-07	3.73999e-05
FUT11	1.06645	3.24068e-07	3.73999e-05
CFAP298	0.731729	3.30922e-07	3.77765e-05
NEK2	-3.39593	3.40845e-07	3.86869e-05
PSMA3-AS1	-0.87749	3.58334e-07	4.04408e-05
ABCB6	1.06007	3.7198e-07	4.17438e-05
RBM48	-0.51952	3.90499e-07	4.35758e-05
KIAA1614	-0.796266	3.94624e-07	4.37901e-05
PRELID3A	0.773565	3.98055e-07	4.39253e-05
NPY	-4.0758	4.11812e-07	4.51924e-05
LINC00597	-2.18326	4.15651e-07	4.53474e-05
TOP2A	-3.52259	4.30663e-07	4.64905e-05
GRIK3	-2.90339	4.43238e-07	4.73525e-05
MIR181A2HG	-1.69441	4.43416e-07	4.73525e-05
TNRC18	-0.671492	4.4629e-07	4.74045e-05
ACLY	0.513885	4.55382e-07	4.78585e-05
CPA4	1.51455	4.54075e-07	4.78585e-05
ULBP2	1.27495	4.78669e-07	5.00411e-05
KRBA2	-0.733573	5.08154e-07	5.28453e-05
CTSZ	1.38325	5.12745e-07	5.30451e-05
DHRS13	0.811412	5.17705e-07	5.32807e-05
PDK4	1.46561	5.42468e-07	5.55414e-05
COL6A1	0.684502	5.55033e-07	5.6365e-05
MRPS6	0.777447	5.56187e-07	5.6365e-05
MAFF	1.2814	5.59207e-07	5.63834e-05
LOC283788	-2.92998	5.65814e-07	5.67614e-05
LOC100272217	1.18711	5.70144e-07	5.69084e-05
LINC01619	-3.08977	5.75923e-07	5.71978e-05
GNB1L	-0.84021	5.82223e-07	5.73424e-05
UCP3	-1.09933	5.9007e-07	5.77367e-05
ATF3	1.02149	6.17948e-07	5.9584e-05
RAD54L2	-0.79716	6.16986e-07	5.9584e-05
SLC15A4	1.08949	6.15553e-07	5.9584e-05
FLJ32255	1.17274	6.2249e-07	5.95924e-05
NFIB	-1.34622	6.24035e-07	5.95924e-05
BCL11A	-2.77399	6.36769e-07	5.96611e-05
FSIP2-AS2	-2.31837	6.28467e-07	5.96611e-05
LOC101927551	-2.07676	6.34534e-07	5.96611e-05
LOC440173	-1.1005	6.32343e-07	5.96611e-05
IFRD1	0.596981	6.53786e-07	6.09679e-05
HAVCR1P1	-1.66832	6.69115e-07	6.18169e-05
PCDHB13	-1.60536	6.67791e-07	6.18169e-05
P4HB	0.571534	6.82378e-07	6.27504e-05
LOC107985544	-1.44315	6.94621e-07	6.30012e-05
TPI1	0.853111	6.93945e-07	6.30012e-05
LHX4	-1.25932	7.03775e-07	6.30915e-05
TMEM38A	0.788112	7.05146e-07	6.30915e-05
ZEB2	-2.4183	6.99878e-07	6.30915e-05
CREBBP	-0.708794	7.20875e-07	6.42096e-05
SFPQ	-1.0471	7.56545e-07	6.70859e-05
IFNLR1	1.08149	7.83364e-07	6.91554e-05
GRM5-AS1	-1.56237	7.91777e-07	6.95888e-05
DNAJB9	1.14736	8.13902e-07	7.12182e-05
TRPC4	-2.02142	8.45975e-07	7.33782e-05
SPTSSA	1.19592	8.63424e-07	7.4563e-05
SYT6	-2.72412	8.67142e-07	7.4563e-05
NRSN1	1.16109	8.73136e-07	7.47547e-05
BCKDK	0.641762	8.79804e-07	7.48114e-05
C1S	2.02023	8.84833e-07	7.48114e-05
ST6GAL1	-0.870147	8.88864e-07	7.48114e-05
ZNF713	-0.74858	8.87798e-07	7.48114e-05
CD37	-1.8625	9.13133e-07	7.65298e-05
MAP2K6	-1.02875	9.23848e-07	7.68767e-05
RHOB	0.626075	9.26958e-07	7.68767e-05
TFDP2	-0.828166	9.28884e-07	7.68767e-05
RFTN2	-0.68367	9.60563e-07	7.91687e-05
FBN3	-2.40118	9.69069e-07	7.95397e-05
CENPU	-2.8261	9.73336e-07	7.95612e-05
PBK	-3.09675	9.86506e-07	7.99794e-05
SPC24	-3.1616	9.82942e-07	7.99794e-05
KISS1R	1.82285	9.94489e-07	8.0299e-05
CBX3P2	1.45513	1.0089e-06	8.03319e-05
ENO1	1.05181	1.01188e-06	8.03319e-05
LINC01114	-1.28157	1.00964e-06	8.03319e-05
NAMPT	1.15208	1.01192e-06	8.03319e-05
TCF4	-1.95763	1.01512e-06	8.03319e-05
PGM1	0.742983	1.08093e-06	8.52007e-05
TMCO4	1.3778	1.0908e-06	8.5386e-05
VASH2	-2.83946	1.09188e-06	8.5386e-05
PCDHB4	-1.8699	1.09632e-06	8.53969e-05
SETBP1	-1.07586	1.10882e-06	8.54027e-05
ST18	-2.8878	1.10387e-06	8.54027e-05
TRIB3	0.951715	1.10929e-06	8.54027e-05
HK2	1.77872	1.11707e-06	8.56695e-05
LOC105370586	-5.6445	1.15875e-06	8.77279e-05
NCAPH	-2.88814	1.16158e-06	8.77279e-05
SLC23A1	-1.77821	1.1562e-06	8.77279e-05
SLCO5A1	-2.65361	1.17253e-06	8.82196e-05
CEP162	-0.641373	1.21771e-06	9.12734e-05
IL1RAPL1	-1.84709	1.23401e-06	9.21473e-05
BRIP1	-3.71694	1.251e-06	9.29935e-05
P4HA1	0.951444	1.25471e-06	9.29935e-05
ALDOC	1.63856	1.27421e-06	9.40877e-05
MOXD1	-2.95071	1.27983e-06	9.41525e-05
FAT4	-2.47232	1.30407e-06	9.55822e-05
GPR39	-2.92515	1.32327e-06	9.63761e-05
ZNF69	-1.35545	1.32461e-06	9.63761e-05
CDHR5	-1.60873	1.38872e-06	0.000100306
SOX4	-2.7589	1.38525e-06	0.000100306
HK1	0.767485	1.41656e-06	0.000101946
CHRDL1	-2.74499	1.45534e-06	0.000103983
ZNF578	-1.07245	1.495e-06	0.000106434
THSD4-AS1	-2.74915	1.5241e-06	0.000108119
FGD3	-3.0191	1.53107e-06	0.000108226
CHODL	1.10557	1.53774e-06	0.000108312
IRS2	0.610128	1.56361e-06	0.000109746
CASC15	-2.51076	1.63089e-06	0.000112935
PRKXP1	-1.10584	1.63196e-06	0.000112935
YBX3	0.89662	1.62274e-06	0.000112935
ZNF850	-1.82308	1.63748e-06	0.000112935
DEPDC1B	-3.32323	1.66992e-06	0.000114774
ZBTB40	-0.540397	1.67596e-06	0.000114792
TBC1D9B	0.510858	1.68319e-06	0.000114891
ERO1A	1.10788	1.69213e-06	0.000115105
LOC101928126	-2.58892	1.74285e-06	0.000117749
ARRDC2	1.36398	1.75607e-06	0.000118125
HEIH	1.17644	1.7603e-06	0.000118125
HERPUD1	0.598248	1.83734e-06	0.000122879
MEI1	1.64131	1.8657e-06	0.000124357
HLA-C	1.39827	1.91086e-06	0.000126518
TTC28	-0.729762	1.97044e-06	0.000130029
VGLL3	-4.16115	2.01803e-06	0.000132729
PTCH1	-1.45048	2.0901e-06	0.000136564
SSUH2	-2.47863	2.08876e-06	0.000136564
TP53INP1	-1.00598	2.1031e-06	0.000136964
CFAP410	0.828789	2.12292e-06	0.000137353
KCNRG	-2.47839	2.1174e-06	0.000137353
APP	0.855054	2.22579e-06	0.000143469
LCNL1	1.53018	2.23348e-06	0.000143469
LOC100507373	-0.853602	2.23911e-06	0.000143469
DLGAP1	-1.02983	2.25679e-06	0.000144137
ICAM1	1.76041	2.29494e-06	0.000146104
SNRNP25	1.08685	2.306e-06	0.000146339
KIF15	-2.39495	2.34964e-06	0.000148633
E2F2	-3.54949	2.37609e-06	0.000149829
MYOT	-1.77612	2.40323e-06	0.000151061
ERCC6L	-2.39136	2.41929e-06	0.000151591
H2BC20P	-1.42418	2.4613e-06	0.000152627
H2BU1	2.39004	2.46655e-06	0.000152627
KIAA1328	-0.929032	2.45421e-06	0.000152627
TTR	-6.93777	2.45212e-06	0.000152627
NAALAD2	-1.13525	2.54609e-06	0.000157059
PCDHA7	-1.61421	2.55555e-06	0.000157154
LINC01000	-0.533029	2.57256e-06	0.00015741
MORC2-AS1	-1.49838	2.57555e-06	0.00015741
FRMD4B	-2.379	2.59295e-06	0.000157987
LINC00342	-0.8854	2.62341e-06	0.000159354
INPP5F	1.21486	2.66228e-06	0.000161222
EVA1B	0.859127	2.7741e-06	0.000167483
CDC20	-3.09616	2.8098e-06	0.000169124
DIAPH3	-1.6067	2.86155e-06	0.000171719
NOL4L	-0.54694	2.89197e-06	0.000173022
GPI	1.04159	2.92113e-06	0.000174241
MEX3B	-2.3329	2.94396e-06	0.000175078
CPEB1	1.50978	2.96417e-06	0.00017569
EHBP1L1	-1.05271	2.97195e-06	0.00017569
CD4	1.29772	3.10857e-06	0.000182928
STBD1	1.3875	3.1128e-06	0.000182928
SMC4	-1.77246	3.15273e-06	0.000184728
ERBB4	-2.2411	3.18202e-06	0.000185896
LINC01159	-1.22394	3.23533e-06	0.000188456
CHPF	1.20967	3.28578e-06	0.000189725
FLJ46906	1.03658	3.28576e-06	0.000189725
TMEM176B	1.61352	3.28263e-06	0.000189725
MANF	0.847619	3.29825e-06	0.000189893
NUSAP1	-2.75911	3.3767e-06	0.000193848
GLP1R	2.71385	3.43802e-06	0.000195976
POLE	-1.26695	3.44336e-06	0.000195976
SYNE2	-1.9833	3.42739e-06	0.000195976
CRYBG1	-0.871409	3.46215e-06	0.000196482
DCT	1.6165	3.54803e-06	0.000199348
PCDHB6	-0.916836	3.53635e-06	0.000199348
PCDHGA2	-1.95621	3.55802e-06	0.000199348
RGN	-2.60368	3.54405e-06	0.000199348
S100B	2.57968	3.56284e-06	0.000199348
SYT10	-3.09752	3.70036e-06	0.000206461
BCL6	1.30601	3.74503e-06	0.000208368
SBSPON	-0.866194	3.80588e-06	0.000211162
SEC24D	0.750164	3.8356e-06	0.000211629
XBP1	0.771651	3.83416e-06	0.000211629
SLC39A8	1.31516	3.87901e-06	0.000213432
BUB1B	-2.80205	4.01369e-06	0.000219625
CEP85	-0.710904	4.03142e-06	0.000219989
VCAN	-2.41378	4.05561e-06	0.000220703
FAM218A	0.841402	4.09151e-06	0.000221871
SKA3	-2.95331	4.09941e-06	0.000221871
CHD7	-1.36978	4.14376e-06	0.000223662
JADE3	-1.11969	4.17704e-06	0.000224847
P4HA2	1.16091	4.20229e-06	0.000225595
CKAP2L	-3.29182	4.2306e-06	0.000226502
CDCA2	-2.8841	4.27427e-06	0.000228225
NANOS1	1.18211	4.33509e-06	0.000230852
LINC00648	-1.43924	4.39607e-06	0.000233474
HASPIN	-3.01742	4.41126e-06	0.000233656
LINC01415	-4.37914	4.42971e-06	0.000234009
ZGPAT	-0.605074	4.45172e-06	0.000234548
HGFAC	-1.53207	4.49392e-06	0.000236145
FANCI	-2.24779	4.66253e-06	0.000243726
TROAP	-3.21663	4.66274e-06	0.000243726
FOXM1	-2.39876	4.75893e-06	0.000247452
TMSB15A	-2.68451	4.75337e-06	0.000247452
C2CD2	0.994703	4.80383e-06	0.00024886
KIF11	-2.54937	4.81107e-06	0.00024886
POLQ	-2.23818	4.82782e-06	0.000249078
MYBL2	-4.3451	4.85272e-06	0.000249714
FOXP1-AS1	-2.0134	4.87915e-06	0.000249811
LMNB1	-2.3659	4.89233e-06	0.000249811
TIMP3	1.01501	4.88251e-06	0.000249811
CEMIP2	-2.55502	5.00224e-06	0.000253012
INE1	-0.942341	4.97039e-06	0.000253012
SOGA1	-0.663682	5.02871e-06	0.000253012
YLPM1	-0.770104	5.01078e-06	0.000253012
ZNF608	-0.828496	5.03145e-06	0.000253012
ZSCAN16	-1.13915	4.99765e-06	0.000253012
JRK	-0.640294	5.11937e-06	0.000256783
SFRP1	-3.87151	5.16068e-06	0.000258203
GPC2	-2.79045	5.22857e-06	0.000260942
HJURP	-3.04399	5.28693e-06	0.000263194
CENPE	-2.81125	5.30966e-06	0.000263665
CXCL8	3.7106	5.38123e-06	0.000266552
SPATA5	-0.84971	5.39658e-06	0.000266648
ITGA5	1.99951	5.47045e-06	0.000269627
ALKBH3	-0.695447	5.49417e-06	0.000270126
LHX4-AS1	-1.00833	5.53937e-06	0.000270884
MEIS1	-2.12285	5.52785e-06	0.000270884
ZNF462	-1.26993	5.55051e-06	0.000270884
KIAA0754	-1.42449	5.68037e-06	0.000276542
LOC145845	-7.22825	5.70877e-06	0.000277245
ASCL1	-1.56868	5.80601e-06	0.00028128
IL1RAPL2	-2.50358	5.82397e-06	0.000281464
CLRN1-AS1	-4.90051	5.92452e-06	0.000285628
NKX6-2	2.21892	5.94944e-06	0.000286135
CCN2	-2.75325	5.98067e-06	0.000286942
ATF7IP	-1.10742	6.05367e-06	0.000289745
CDCA7L	-1.89412	6.13863e-06	0.000292402
LINC00710	-2.83884	6.13314e-06	0.000292402
CEP55	-2.71957	6.17024e-06	0.000293205
SETD1B	-0.781514	6.46401e-06	0.000306431
DTL	-3.17708	6.59849e-06	0.00031132
TSPAN14	-0.770961	6.58709e-06	0.00031132
ADORA2A	-1.66289	6.70882e-06	0.000315454
MAFK	0.833456	6.71788e-06	0.000315454
FAM111A	-0.601898	6.79512e-06	0.000318329
FMNL3	-1.16413	6.83734e-06	0.000319553
DOP1B	0.585816	6.97218e-06	0.00032509
ABCC3	2.23292	7.05363e-06	0.000326631
CENPJ	-1.17561	7.03612e-06	0.000326631
DNA2	-1.21698	7.05455e-06	0.000326631
MAGEA4-AS1	-1.92261	7.12526e-06	0.000329137
SEC14L6	1.59774	7.17352e-06	0.000330598
MPZ	0.978733	7.20683e-06	0.000331364
PCDHB2	-0.876871	7.25031e-06	0.000331827
PLCD1	1.07086	7.24191e-06	0.000331827
KIF23	-2.46956	7.29161e-06	0.00033295
NXPH3	1.0605	7.34353e-06	0.000334552
MOB3B	-1.67377	7.39154e-06	0.000335969
BUB1	-2.64774	7.41744e-06	0.000336376
JAM2	1.39334	7.4722e-06	0.000338087
HMOX1	1.25442	7.51445e-06	0.000338457
CCNYL2	1.59956	7.58499e-06	0.000340861
CD24	-2.07212	7.60383e-06	0.000340937
E2F1	-1.98132	7.68232e-06	0.000342926
PTGS2	2.29291	7.68273e-06	0.000342926
NEUROD4	-5.99279	7.71853e-06	0.000343752
C17orf67	0.603873	7.7802e-06	0.000345723
PCDH11X	-1.11459	7.96549e-06	0.000352511
SALL3	-2.50932	7.96846e-06	0.000352511
CDAN1	-0.558018	8.0051e-06	0.000353345
LOC221946	-2.01669	8.13961e-06	0.000358486
DIO2	-3.51937	8.32071e-06	0.000364844
MYO1B	-2.5072	8.38541e-06	0.000366741
RRM2	-2.71222	8.40091e-06	0.000366741
SLC6A1-AS1	-1.64551	8.45606e-06	0.000368339
MCM10	-3.23377	8.61882e-06	0.000372975
SMC1A	-0.719096	8.58922e-06	0.000372975
TMPRSS6	-1.33804	8.61351e-06	0.000372975
LINC01572	-2.33923	8.75634e-06	0.000378102
ASF1B	-2.73968	8.81576e-06	0.000379843
PTCSC1	-5.70215	8.92049e-06	0.000383523
KIF20A	-2.66937	8.98216e-06	0.000385341
LOC101926892	-4.78663	9.03615e-06	0.000386821
TBX19	1.198	9.0673e-06	0.00038732
CENPK	-2.7847	9.11326e-06	0.000387616
SERPINC1	-1.46082	9.10238e-06	0.000387616
EDNRB	1.78263	9.26366e-06	0.000393171
LINC00461	-2.78939	9.33285e-06	0.000395263
KIF4B	-2.0121	9.42055e-06	0.000398129
NOTCH2	-0.555822	9.55278e-06	0.000402859
BIRC5	-3.00573	9.58146e-06	0.000403213
ACVR2B	-1.34355	9.60206e-06	0.000403225
PCDHGA1	-1.70905	9.96039e-06	0.000416512
EPHA7	-2.99055	1.0181e-05	0.000423953
LINC00649	-2.19554	1.02172e-05	0.000424568
PANX2	0.920359	1.04258e-05	0.000432334
UBE2C	-2.94068	1.05352e-05	0.000435959
LOC100507351	-2.94451	1.0683e-05	0.000441156
MYDGF	0.62855	1.08676e-05	0.000447026
NBPF14	-0.716159	1.08701e-05	0.000447026
CAVIN4	-1.34174	1.099e-05	0.000450042
SERGEF	0.831361	1.10115e-05	0.000450042
SHROOM1	1.34231	1.10083e-05	0.000450042
ANKRD30BL	3.39152	1.11063e-05	0.000452988
AMPD2	0.881702	1.11457e-05	0.000453661
KIAA1614-AS1	-2.08322	1.13649e-05	0.000461077
ZNF195	-0.626562	1.13743e-05	0.000461077
TAS1R3	-1.02569	1.15151e-05	0.000465834
LOC651337	-1.09053	1.15889e-05	0.000467868
EZH2	-1.9912	1.16505e-05	0.000468448
TCAF2	1.49475	1.16466e-05	0.000468448
SLC7A2	-2.78192	1.17365e-05	0.000470953
RPAP2	-0.912958	1.17936e-05	0.000472289
PAN3	-0.706198	1.18788e-05	0.000473791
ZNF490	-0.675832	1.1876e-05	0.000473791
CASP2	-1.11884	1.22768e-05	0.000486733
CUX1	-0.571346	1.22637e-05	0.000486733
KMT2D	-0.732122	1.22736e-05	0.000486733
AK4	0.904	1.25761e-05	0.000497608
TP53RK	-0.681106	1.26925e-05	0.000501216
CBX2	-2.04025	1.27475e-05	0.000501395
MIR9-3HG	-2.62097	1.27426e-05	0.000501395
ASPM	-3.9322	1.279e-05	0.000502069
CDC45	-3.46084	1.30019e-05	0.000508381
DDIAS	-2.16255	1.30721e-05	0.000510118
ZNF704	-1.60998	1.31758e-05	0.000513159
LINC02282	-1.93086	1.32431e-05	0.000514772
CTDSP2	-0.897948	1.33295e-05	0.000517117
KIF24	-0.894137	1.34242e-05	0.000517756
LPAR1	1.25142	1.33969e-05	0.000517756
PSMG1	0.783898	1.34173e-05	0.000517756
SLC5A3	0.8575	1.34753e-05	0.000518721
NUP93	-0.642142	1.36178e-05	0.000523192
SCARNA2	-1.38623	1.36771e-05	0.000524456
PIK3C3	-0.507241	1.37779e-05	0.00052629
HLA-B	1.53017	1.38678e-05	0.000528705
HTR6	1.55976	1.39681e-05	0.000531068
MORF4L2	0.608501	1.39832e-05	0.000531068
SRCAP	-0.585057	1.41042e-05	0.000534641
EP300	-0.570093	1.42531e-05	0.000539256
LINC02060	-2.81082	1.42842e-05	0.000539404
NRDE2	-0.791908	1.48292e-05	0.000557865
KREMEN1	0.548647	1.50283e-05	0.000564285
IQGAP3	-2.81733	1.50966e-05	0.000565782
EXO1	-3.15295	1.51762e-05	0.000567691
STN1	0.734953	1.52767e-05	0.000570378
LOC100130357	-0.960667	1.53582e-05	0.000572346
RTL1	2.93253	1.54184e-05	0.000573513
WWTR1	0.888112	1.55992e-05	0.000579154
PCDHB12	-1.53087	1.56382e-05	0.000579519
PHF21B	-1.75537	1.5916e-05	0.000588713
CDH2	-0.547993	1.60344e-05	0.000590891
CLDN19	-1.40176	1.60179e-05	0.000590891
PDE11A-AS1	2.8366	1.61414e-05	0.000592638
PLEKHG3	-0.955774	1.61334e-05	0.000592638
MAP3K20-AS1	-2.55947	1.63405e-05	0.000598839
TMEM272	-2.08234	1.65701e-05	0.000606134
NTN4	-2.50038	1.69118e-05	0.000617498
TAC3	-5.08752	1.69624e-05	0.00061821
MKRN3	-0.926536	1.7028e-05	0.000619462
ESM1	3.59126	1.72086e-05	0.000623748
COL18A1	1.62857	1.73735e-05	0.000624211
ESPL1	-2.68946	1.72973e-05	0.000624211
MCM7	-1.72493	1.74285e-05	0.000624211
NDUFA4L2	1.9869	1.73411e-05	0.000624211
NRXN3	-1.35442	1.72927e-05	0.000624211
RDH10	0.772126	1.73829e-05	0.000624211
MATN1-AS1	1.60143	1.76108e-05	0.000629144
CARD8	-0.6322	1.78103e-05	0.000633302
CPM	1.26529	1.78229e-05	0.000633302
RPLP0P2	1.14496	1.77775e-05	0.000633302
FAM111B	-3.28525	1.78818e-05	0.000633331
GTSE1	-2.29614	1.78875e-05	0.000633331
C1R	2.08747	1.79389e-05	0.000634024
INAVA	-2.63418	1.80479e-05	0.00063674
MREG	1.4582	1.85583e-05	0.000653589
TRAF3IP2-AS1	-0.844832	1.8641e-05	0.00065534
LRIG1	0.729373	1.9255e-05	0.000673348
PTOV1-AS2	-0.715888	1.9228e-05	0.000673348
HSP90B1	0.723891	1.93746e-05	0.00067634
PROM1	-2.9831	1.94702e-05	0.000678485
NDC80	-2.66245	1.95686e-05	0.000680721
ID3	2.24532	1.96307e-05	0.000681565
ZNF618	-1.22748	1.96615e-05	0.000681565
PFKFB3	0.825776	1.97643e-05	0.000683933
ZC3H4	-0.618374	1.98996e-05	0.00068742
CDK6	-1.97738	2.00812e-05	0.000690362
CENPA	-2.5668	2.00891e-05	0.000690362
FANCA	-1.98718	2.00543e-05	0.000690362
RBM3	-0.83768	2.01748e-05	0.000692112
APOL3	2.49714	2.02625e-05	0.000693922
SLC25A43	1.0778	2.0304e-05	0.000694146
GINS2	-1.7304	2.04546e-05	0.000696893
HBEGF	0.756663	2.04263e-05	0.000696893
RBM28	-0.504675	2.05201e-05	0.000697929
NUPR1	1.15176	2.07291e-05	0.000703834
LDHAL6A	-1.16054	2.10811e-05	0.000714563
TMEM81	-0.741526	2.11655e-05	0.0007162
CD101	-1.50309	2.15714e-05	0.000728697
SNORD26	-3.11228	2.16122e-05	0.000728709
MUC13	-7.85778	2.18609e-05	0.000734724
KDM4A	-0.578241	2.19153e-05	0.000735311
PACSIN2	0.536267	2.20339e-05	0.000737603
SLC17A4	-3.90768	2.20579e-05	0.000737603
PCDHA3	-1.05172	2.21301e-05	0.000737992
SOX2-OT	-1.61693	2.21438e-05	0.000737992
ARID1A	-0.857248	2.22413e-05	0.000739997
EIF4EBP2	-0.500232	2.25699e-05	0.000749674
PCDHGA12	-1.58453	2.26241e-05	0.000750222
DDIT4L	1.59337	2.27436e-05	0.000751673
PCLAF	-2.73649	2.27104e-05	0.000751673
VDAC1	0.570358	2.29778e-05	0.000758152
KAT6B	-1.18065	2.32826e-05	0.000766936
PSMD6-AS2	-1.16517	2.33735e-05	0.000768656
ZNF677	-1.19729	2.35637e-05	0.000773629
NPTX2	1.56035	2.37872e-05	0.000779677
FOXF1	1.7578	2.38267e-05	0.000779688
ZBED6CL	1.53076	2.40006e-05	0.000784087
NETO2	-2.69583	2.40767e-05	0.000785083
SOX1	-1.51211	2.41102e-05	0.000785083
SNCG	2.25631	2.43629e-05	0.000792012
ZWINT	-1.99645	2.45764e-05	0.000797649
PCDHA9	-1.61095	2.49013e-05	0.00080425
TMEM54	0.947545	2.48948e-05	0.00080425
PASK	-0.626351	2.50812e-05	0.000808746
DNAH11	-1.15029	2.51302e-05	0.000809013
UBTF	-0.627629	2.5247e-05	0.000811458
CDC42EP4	0.583127	2.54563e-05	0.000816863
NFKBIA	0.614059	2.55134e-05	0.000817375
TIPARP	1.19655	2.61272e-05	0.000835693
PLCXD2	-1.45271	2.62375e-05	0.000836935
THOC5	-0.559558	2.62661e-05	0.000836935
F2	-1.41721	2.66541e-05	0.000845737
TAPBPL	1.16965	2.66279e-05	0.000845737
DMBX1	1.95282	2.67959e-05	0.000848879
ZNF35	-0.697921	2.69438e-05	0.000850851
LOC101928335	2.05673	2.70695e-05	0.000853462
E2F7	-2.29604	2.719e-05	0.000855904
GLI3	-1.59388	2.73428e-05	0.000859352
FAM83D	-2.53899	2.75684e-05	0.000865018
POU6F2	-2.69268	2.76102e-05	0.000865018
SNHG16	-0.884707	2.76995e-05	0.000866449
CCDC17	-1.03314	2.79041e-05	0.000867384
DLEU2	-2.3437	2.78681e-05	0.000867384
UAP1L1	0.933675	2.78497e-05	0.000867384
PRR5L	0.90112	2.80132e-05	0.000869416
HABP4	0.789508	2.80657e-05	0.000869686
CEP128	-1.64244	2.81197e-05	0.000870001
BEND3	-1.0848	2.81842e-05	0.000870643
SMAP2	0.575608	2.84119e-05	0.000876313
MELK	-2.37305	2.84655e-05	0.000876568
PCDHGB3	-2.34401	2.85084e-05	0.000876568
EFNB1	-1.4305	2.86865e-05	0.000880139
KCNH8	-2.56329	2.87516e-05	0.000880139
LINC02397	-3.5942	2.87575e-05	0.000880139
LINC00877	1.45665	2.89655e-05	0.000885142
IGDCC3	-2.13845	2.90464e-05	0.000886249
PCDHB9	-1.11074	2.92473e-05	0.000889647
RPL21P44	-1.33115	2.92189e-05	0.000889647
STAG1	-0.756123	2.92957e-05	0.000889757
MEX3A	-1.86268	2.94155e-05	0.00089203
IGF2BP1	-4.44591	2.99504e-05	0.000906866
RND3	-2.40913	3.01017e-05	0.000910061
GLCCI1	-1.52349	3.01969e-05	0.000910261
QDPR	0.630094	3.02e-05	0.000910261
ZNF354C	-0.78692	3.0266e-05	0.000910868
CDK1	-2.06897	3.03382e-05	0.000911661
GALNT7	-0.614822	3.04646e-05	0.000914077
USP32P2	-1.47866	3.05285e-05	0.000914611
UHRF1	-3.90392	3.05927e-05	0.000915154
KCNAB3	-1.45154	3.0752e-05	0.000918536
LOC101927824	1.08606	3.09985e-05	0.000923122
ARL6IP4	0.65572	3.1249e-05	0.000926417
ETS2	1.28085	3.12064e-05	0.000926417
FAM222A-AS1	-1.67962	3.12304e-05	0.000926417
NOL9	-0.509324	3.18004e-05	0.000941358
PCDHA5	-1.98518	3.20625e-05	0.000947
SMARCD1	-1.19733	3.20864e-05	0.000947
CILK1	-1.41453	3.23094e-05	0.000950757
CXCL11	3.45303	3.22759e-05	0.000950757
CYP2E1	-1.00636	3.2672e-05	0.000960005
LOC105371031	-3.19077	3.31402e-05	0.000972326
KNTC1	-1.75417	3.4057e-05	0.000995727
NBPF1	-0.60442	3.40882e-05	0.000995727
SYNJ1	0.80356	3.42322e-05	0.000998463
GADD45A	0.571172	3.43231e-05	0.000999649
NCAPG	-2.67421	3.50085e-05	0.00101812
H2AW	1.60985	3.58218e-05	0.00104025
SEMA3F-AS1	-0.903271	3.6596e-05	0.00106118
STX16-NPEPL1	-1.12443	3.67486e-05	0.00106328
LOC101927550	-0.77835	3.68918e-05	0.00106509
C11orf95	-1.40208	3.70308e-05	0.00106755
CSDC2	0.687172	3.71545e-05	0.00106956
BCL7A	-0.70737	3.76073e-05	0.00107985
GPR83	1.03673	3.76205e-05	0.00107985
MAGEA4	-1.05815	3.82604e-05	0.00109348
ZNF300	-1.34147	3.83429e-05	0.00109426
NFATC3	-0.549181	3.84755e-05	0.00109647
INSIG1	1.09963	3.92023e-05	0.00111112
SOX1-OT	-1.42212	3.92133e-05	0.00111112
TPD52	1.36393	3.91968e-05	0.00111112
CLIP4	0.568465	3.93594e-05	0.00111197
GAS1RR	-1.80011	3.94653e-05	0.00111197
KIF2C	-2.15699	3.94674e-05	0.00111197
TINCR	0.959788	3.93451e-05	0.00111197
LHX6	-5.32983	3.95659e-05	0.00111317
SRSF6	-0.571876	3.99142e-05	0.00112138
FGF11	0.859621	4.03714e-05	0.00113262
POU2F1	-0.910732	4.05179e-05	0.00113513
ZNF586	-0.958902	4.09646e-05	0.00114603
WNT7A	-2.74023	4.11355e-05	0.00114919
RELL2	0.874877	4.12999e-05	0.00115181
SAPCD2	-2.16138	4.15162e-05	0.00115495
PLAGL2	-1.04632	4.17236e-05	0.0011591
ADGRG6	-3.00718	4.18243e-05	0.00116027
CEBPA	1.18172	4.20634e-05	0.00116503
LINC00581	-6.29215	4.2113e-05	0.00116503
ZEB2-AS1	-2.86865	4.21768e-05	0.00116517
LINC02055	2.32944	4.22926e-05	0.00116675
CSPP1	-0.506739	4.24663e-05	0.00116991
ZNF66	-1.27097	4.26215e-05	0.00117256
NASP	-0.6739	4.28217e-05	0.00117644
GOLT1A	1.60188	4.28918e-05	0.00117674
LINC01876	-1.27108	4.31056e-05	0.00118097
AKAP3	0.811457	4.33833e-05	0.00118695
HMGB3	-1.33251	4.40754e-05	0.0012031
KIF18A	-2.36728	4.4095e-05	0.0012031
HES6	-1.38159	4.43759e-05	0.00120745
TNFRSF1A	1.35071	4.43748e-05	0.00120745
HS3ST2	1.37975	4.47325e-05	0.00121549
LOC100129484	-0.806567	4.5009e-05	0.00121966
SERPINA3	2.44966	4.49796e-05	0.00121966
WTIP	-0.543448	4.54373e-05	0.00122959
FTX	-0.684528	4.60078e-05	0.00124334
PRKY	-1.28041	4.61294e-05	0.00124493
BPTF	-0.664636	4.63424e-05	0.00124852
ZNF781	-0.885511	4.63881e-05	0.00124852
GAD2	-1.70932	4.65076e-05	0.00125004
EMILIN1	1.20833	4.65785e-05	0.00125025
BCL11B	-4.05294	4.6933e-05	0.00125807
SMARCC1	-1.28944	4.72764e-05	0.00126557
OSMR	2.0346	4.75271e-05	0.00126886
H1-4	-2.22923	4.76014e-05	0.00126914
ZNF324	-0.52716	4.79616e-05	0.00127703
LINC01122	-2.22745	4.81546e-05	0.00128045
SEC14L1	-0.578487	4.83859e-05	0.00128488
TRRAP	-0.610958	4.85764e-05	0.00128821
MROCKI	-0.764548	4.87033e-05	0.00128986
FRZB	1.41886	4.88056e-05	0.00129085
PLCH1	-0.752751	4.88836e-05	0.00129119
DACH1	-1.7865	4.99252e-05	0.00130482
GABRR2	-1.14161	4.98898e-05	0.00130482
MMS22L	-2.4737	4.95412e-05	0.00130482
PRSS16	1.59039	4.9764e-05	0.00130482
RASSF2	-1.34928	4.98163e-05	0.00130482
TMEM64	0.540909	4.9853e-05	0.00130482
TPX2	-2.23842	4.94849e-05	0.00130482
XRCC3	-0.784174	4.98144e-05	0.00130482
SRXN1	1.19598	5.01054e-05	0.00130781
EME1	-2.19677	5.04942e-05	0.0013145
DLGAP1-AS5	-2.91098	5.06529e-05	0.00131691
GLI2	-2.18946	5.0908e-05	0.00132051
RPS6KA5	-0.870996	5.09245e-05	0.00132051
MAN1C1	0.931935	5.15825e-05	0.00133431
MBTD1	-1.25873	5.15909e-05	0.00133431
ELK3	0.772711	5.17451e-05	0.00133512
KDM6B	-1.14689	5.17568e-05	0.00133512
WDR62	-1.73215	5.18288e-05	0.00133525
ATXN7L1	-0.788067	5.19825e-05	0.00133574
DLEU1	-1.45004	5.19156e-05	0.00133574
NUP107	-0.83844	5.26088e-05	0.00134384
SOD2	1.1657	5.25636e-05	0.00134384
TACC3	-1.95061	5.24583e-05	0.00134384
VEPH1	-2.72936	5.26359e-05	0.00134384
PDIA6	0.530088	5.28497e-05	0.00134757
BMS1P1	-0.571844	5.34659e-05	0.00136153
H4C1	-2.40571	5.4253e-05	0.00137584
KANK3	1.39304	5.41886e-05	0.00137584
LOC101929705	0.909889	5.42509e-05	0.00137584
CHAF1A	-1.70642	5.45492e-05	0.00138027
FBP2	-1.05675	5.48734e-05	0.00138355
GLTPD2	0.65963	5.48573e-05	0.00138355
RGS12	-1.12802	5.48879e-05	0.00138355
CYP2T1P	-0.828222	5.51232e-05	0.00138601
ST8SIA5	-1.86926	5.51251e-05	0.00138601
PIF1	-3.20186	5.52956e-05	0.00138854
SERPINE1	1.45683	5.54373e-05	0.00139034
PRIM2	-1.28194	5.55298e-05	0.00139091
MT3	1.19537	5.56248e-05	0.00139153
NMB	1.12005	5.58058e-05	0.0013943
AGO1	-0.688053	5.6278e-05	0.00139921
DCST2	1.12625	5.61659e-05	0.00139921
FABP3	0.820969	5.62837e-05	0.00139921
YBEY	0.589556	5.62839e-05	0.00139921
PFAS	-0.703013	5.66325e-05	0.00140611
SELENOK	0.552316	5.68562e-05	0.00140875
MS4A8	-2.20982	5.69876e-05	0.00140964
ADRA2C	0.964528	5.76766e-05	0.00142317
PGBD2	-0.651119	5.76776e-05	0.00142317
GHRLOS	-0.808459	5.79014e-05	0.00142692
SPEN	-0.82867	5.86102e-05	0.0014426
CHRNA2	1.91768	5.96419e-05	0.00146617
SLC37A1	0.598476	5.97367e-05	0.00146669
ATP5PO	0.56026	6.01288e-05	0.00147449
FBXL8	0.974973	6.02984e-05	0.00147501
KIF14	-2.3334	6.02688e-05	0.00147501
SARM1	-0.633798	6.06892e-05	0.00148274
CBARP	0.572789	6.08584e-05	0.00148505
CENPM	-1.60924	6.14261e-05	0.00149691
RASD2	1.14998	6.14953e-05	0.00149691
FANCD2	-1.99845	6.22967e-05	0.00151303
IFNAR1	0.63844	6.23859e-05	0.00151303
LAT2	-1.33707	6.23772e-05	0.00151303
EP400	-0.558206	6.26997e-05	0.00151854
FZD2	-1.64614	6.27661e-05	0.00151854
DSCAML1	-0.827176	6.33295e-05	0.0015258
NXPH1	-1.68612	6.33735e-05	0.0015258
IGSF9	-2.31916	6.35302e-05	0.00152772
NDEL1	0.54551	6.38718e-05	0.00153408
PCDHGA5	-2.0361	6.43787e-05	0.00154253
PYGL	0.866899	6.43433e-05	0.00154253
TFR2	0.590587	6.48004e-05	0.00155076
HLA-DPB1	2.13858	6.51254e-05	0.00155666
DEPDC1	-2.46189	6.55444e-05	0.00156479
ZNF350-AS1	-1.30183	6.59227e-05	0.00157194
ADCY2	1.03929	6.61428e-05	0.00157394
ISLR	1.85881	6.63551e-05	0.00157657
SSC5D	1.10833	6.66805e-05	0.00158241
LOC100422781	-1.50953	6.7119e-05	0.00159091
LOC101927954	-4.65796	6.73018e-05	0.00159334
LIMK1	0.559613	6.75e-05	0.00159613
CENPI	-2.25569	6.76955e-05	0.00159885
USP49	-1.39109	6.82947e-05	0.00161109
ANLN	-2.08876	6.8919e-05	0.00162196
C1QL1	1.74393	6.89056e-05	0.00162196
MYCN	-2.02162	6.93257e-05	0.00162961
PBX1	-0.877985	7.00488e-05	0.00164466
MME	-4.60032	7.08414e-05	0.00165349
NR0B1	2.01688	7.07951e-05	0.00165349
PGAM4	0.972552	7.08303e-05	0.00165349
RBP1	-1.59158	7.05516e-05	0.00165349
TBC1D16	-0.58432	7.0798e-05	0.00165349
PSMG3	0.56926	7.16215e-05	0.00166974
GNG8	1.43801	7.18202e-05	0.00167241
INTS6L	-0.873293	7.2061e-05	0.00167605
CDC42EP3	-1.01675	7.23905e-05	0.00168175
ANKRD37	1.37624	7.28647e-05	0.00168997
MCM5	-1.93202	7.29999e-05	0.00168997
TMEM144	1.70484	7.2951e-05	0.00168997
CPA6	-2.89982	7.31546e-05	0.00169158
CCDC152	1.43353	7.32917e-05	0.00169278
TPPP3	1.37837	7.34805e-05	0.00169517
DCLRE1C	-0.734205	7.35665e-05	0.00169519
SCNN1B	2.13306	7.37308e-05	0.001697
KMT2A	-0.993886	7.38757e-05	0.00169837
MEIS1-AS3	-2.62671	7.41505e-05	0.00170272
KMT5B	-0.924374	7.44348e-05	0.0017053
MXD4	-0.772865	7.43843e-05	0.0017053
CRELD1	0.536331	7.46166e-05	0.00170553
ZNF660	-0.9316	7.45666e-05	0.00170553
ZNF286A	-1.12898	7.48983e-05	0.00171001
MRE11	-0.868131	7.51608e-05	0.00171403
TET3	-1.27096	7.52645e-05	0.00171442
BASP1-AS1	-0.698167	7.56227e-05	0.00171692
ENDOD1	1.22257	7.55621e-05	0.00171692
RECQL4	-0.71212	7.56335e-05	0.00171692
ADGRL2	-1.98666	7.57547e-05	0.00171694
LPCAT1	0.554684	7.58072e-05	0.00171694
ASXL3	-1.52195	7.61866e-05	0.00172357
ANXA11	0.526171	7.64378e-05	0.00172729
CECR2	-0.839692	7.66215e-05	0.00172729
IRAK1BP1	-0.587675	7.65704e-05	0.00172729
LZTS1	-1.95481	7.66988e-05	0.00172729
PIGP	0.771783	7.70324e-05	0.00173284
RCC2	-0.832094	7.72115e-05	0.0017349
EID2B	0.507407	7.73301e-05	0.0017356
MED1	-0.694434	7.78246e-05	0.00174439
MSH4	-1.24078	7.7985e-05	0.00174439
PCDHA10	-0.893081	7.79646e-05	0.00174439
LYNX1	1.90534	7.92024e-05	0.00176565
SFMBT1	-0.518607	7.91498e-05	0.00176565
MAP3K7CL	1.78844	7.9683e-05	0.00177239
NOL3	1.0949	7.96568e-05	0.00177239
OIP5	-1.6504	8.02134e-05	0.00178219
APLNR	2.31231	8.05268e-05	0.00178282
LOC105379477	-3.11879	8.0511e-05	0.00178282
PCDHGA7	-2.07316	8.06007e-05	0.00178282
ZBED4	-1.2818	8.05559e-05	0.00178282
SSTR5	1.98445	8.08075e-05	0.00178541
ZNF431	-0.890717	8.12902e-05	0.00179408
VAMP1	1.1281	8.1751e-05	0.00180224
HSPB6	-2.47406	8.19093e-05	0.00180373
ABCC2	-1.90026	8.26867e-05	0.00181883
GRM3	-1.52107	8.30194e-05	0.00182413
HIP1R	-0.634841	8.32963e-05	0.00182416
LOC646652	-1.03635	8.32043e-05	0.00182416
MAFB	-1.25838	8.32963e-05	0.00182416
KIF26A	-1.91573	8.37652e-05	0.00183241
POLR3B	-0.560146	8.41367e-05	0.00183851
ZNF253	-1.0411	8.53858e-05	0.00186376
MND1	-2.40045	8.56024e-05	0.00186643
EPHB2	-0.649144	8.57916e-05	0.00186646
ZNF75A	-0.716729	8.57035e-05	0.00186646
SEPT5-GP1BB	-0.641502	8.59688e-05	0.00186827
THBS2	1.37111	8.63022e-05	0.00187347
PRRG3	1.23635	8.71379e-05	0.00188954
KIAA1958	-1.01588	8.77795e-05	0.00190138
MIR3186	-2.05805	8.82584e-05	0.00190759
PRSS23	1.26627	8.82113e-05	0.00190759
FAM72A	-3.01486	8.87588e-05	0.00191632
LOC284395	1.85268	8.92446e-05	0.00192472
ZFY	-0.503296	9.09774e-05	0.00195784
GJC1	-1.53465	9.17937e-05	0.00197327
DNMT3B	-1.62391	9.1967e-05	0.00197486
DDX12P	-2.22741	9.2137e-05	0.00197637
CNTRL	-0.944037	9.24792e-05	0.00198157
GABBR2	1.17611	9.3909e-05	0.00201004
IQCN	-0.804127	9.41687e-05	0.00201343
ARG2	0.701295	9.4411e-05	0.00201644
PLIN5	-1.01274	9.45588e-05	0.00201742
PLK1	-1.37884	9.50731e-05	0.00202405
DNAJA4	1.72355	9.53157e-05	0.00202639
H2BC9	-3.87037	9.54893e-05	0.00202639
SKAP2	1.02656	9.54523e-05	0.00202639
EVA1C	0.854786	9.68564e-05	0.0020487
FOXC1	1.77454	9.67607e-05	0.0020487
FRMD7	-3.34354	9.67183e-05	0.0020487
KLRF2	-3.55115	9.75657e-05	0.00205946
ARHGEF4	1.28333	9.83763e-05	0.00207216
PLK4	-1.83314	9.87061e-05	0.00207691
ESCO2	-2.73927	0.000100301	0.00210822
PCDHB3	-1.27433	0.000100884	0.00211824
LIN9	-1.75908	0.000101103	0.00212053
NANS	0.601506	0.000101591	0.00212636
ZNF71	-0.807062	0.000101799	0.00212785
COL4A1	0.931195	0.000102189	0.00213213
SATB2	-2.36036	0.000102379	0.00213384
EBLN2	-0.933631	0.000102578	0.00213574
SVEP1	-2.46237	0.000103336	0.00214833
LOC102723335	-1.31759	0.000103827	0.00215499
ARID2	-0.829032	0.000104388	0.00216027
PELI3	0.614104	0.000104408	0.00216027
HMGA2	-3.4563	0.000104707	0.00216417
MSI1	-0.994633	0.000104814	0.00216417
SALL1	-1.67699	0.000105497	0.002176
BAZ1A	-1.39737	0.00010567	0.0021773
CDK12	-0.533513	0.000106543	0.00219301
MT2A	1.41296	0.000106847	0.002197
TMEM178A	1.09583	0.000107202	0.00220201
MEIS1-AS2	-2.98823	0.000107985	0.00221581
HHIP	-1.4645	0.000108118	0.00221626
IQSEC1	0.544232	0.000108601	0.00222269
ZNF426	-0.625808	0.000108656	0.00222269
CTBS	1.04528	0.000109222	0.00223198
FSIP2	-1.99299	0.000109509	0.00223554
MFNG	-1.38201	0.000110052	0.00224431
CCNJ	-1.15021	0.000112322	0.00228591
CD247	1.34497	0.00011292	0.00229356
GAS5-AS1	-1.23177	0.000112973	0.00229356
FBXO5	-1.0763	0.000113321	0.00229683
THOC1	-0.580776	0.000114381	0.00231595
CCNB1	-1.11909	0.000115958	0.00234397
TTK	-2.67388	0.000116001	0.00234397
CKAP2	-0.614098	0.00011725	0.0023668
ALKBH3-AS1	-1.61992	0.000118096	0.00238145
PJA2	0.573693	0.000118229	0.00238173
CCDC142	-0.654053	0.00011992	0.00241334
WNT10A	1.80085	0.000120247	0.00241748
EGR1	-1.13593	0.000120731	0.00242229
SPATA20	0.926641	0.000120667	0.00242229
KAT6A	-0.784179	0.000120886	0.00242297
APLN	1.47603	0.000122149	0.00244003
BCLAF3	-0.743548	0.000121932	0.00244003
EDNRA	1.92859	0.000122351	0.00244003
FHOD1	-0.805433	0.000122349	0.00244003
HNRNPM	-0.746986	0.000122324	0.00244003
APOC1	1.98096	0.000122725	0.00244013
TMEM236	-2.44864	0.000122693	0.00244013
H4C3	-2.65999	0.000122973	0.00244262
PDCD4	-0.525582	0.000123239	0.00244289
PGAM1P5	-3.87967	0.000123356	0.00244289
APOBEC4	-1.47925	0.00012556	0.0024816
METAP1D	-1.64331	0.000126108	0.00248747
PLPP4	1.72815	0.000126057	0.00248747
NVL	-0.749572	0.000126698	0.00249664
ZNF330	0.506704	0.000126995	0.0025
SP4	-0.933921	0.000127319	0.0025039
LINC02487	-3.42767	0.000128712	0.00252713
SLC39A14	0.643149	0.000128755	0.00252713
RASAL2	-0.935985	0.00012914	0.00252939
SLC13A4	-0.683903	0.000129021	0.00252939
WDR76	-1.54969	0.000129252	0.00252939
GAL3ST1	0.977319	0.000129765	0.00253694
OPN5	2.70777	0.000130754	0.00255375
GET1	0.659188	0.00013142	0.00256423
CNOT6	-0.873029	0.000133092	0.00259431
COL6A4P2	1.46442	0.00013397	0.00260886
ZNF136	-0.682704	0.000134184	0.00261047
NEIL3	-2.50158	0.000134841	0.0026207
KIF4A	-1.70328	0.000135268	0.00262643
NR2C2	-0.558812	0.000136221	0.00264235
DENND1C	0.913456	0.000136367	0.00264259
LINS1	-0.508601	0.000136914	0.00264803
RBMS2	-0.746373	0.000137119	0.00264941
TNRC6C	-0.571717	0.000137284	0.00265003
FLRT2	-1.61447	0.000138575	0.00267235
SERTAD4	-2.41348	0.000138928	0.00267655
IGF1R	-1.15415	0.000139281	0.00267816
PLIN1	1.98434	0.000139183	0.00267816
CRELD2	0.684712	0.00013991	0.00268765
ANKRD20A19P	1.68166	0.000140126	0.0026892
SHH	-1.72209	0.000141687	0.00271654
TRIM9	0.516691	0.00014216	0.00272297
KIF20B	-1.88908	0.000143454	0.00274117
OXTR	-1.3509	0.000143524	0.00274117
TRIM24	-0.845972	0.000143514	0.00274117
SPDYE1	-0.707353	0.000144008	0.00274778
MYEF2	-0.562076	0.000145045	0.0027649
TNRC18P1	-0.969445	0.000145203	0.00276526
C4orf3	0.686797	0.000145397	0.0027663
PELI2	-1.45846	0.000145942	0.00277136
E2F8	-2.39372	0.000147648	0.00279575
MAP3K1	-1.26884	0.000147596	0.00279575
LBR	-1.07914	0.00014857	0.00281052
COX10-AS1	-0.577068	0.000148942	0.00281487
LYG1	-1.09099	0.000149098	0.00281514
FAM9A	1.56273	0.000149324	0.00281673
ZNF491	-1.02246	0.000149798	0.00282299
BCL2L15	-1.15919	0.000150158	0.00282711
ACBD7	-0.874116	0.000150426	0.00282947
GIGYF1	-0.677941	0.000151414	0.00284536
AGO4	-0.874355	0.000151926	0.00284958
BTG3	0.695004	0.000151846	0.00284958
HIC2	-0.86986	0.000152187	0.00285178
KCNJ11	0.522873	0.000152494	0.00285484
IGF2BP3	-1.24579	0.000152898	0.00285701
CEP131	-0.702298	0.000153309	0.00286048
PLOD1	1.36649	0.000153756	0.00286496
TEX15	-2.08586	0.000155878	0.00290179
IL6R	1.22666	0.000156132	0.0029038
TLE2	-1.41477	0.000156704	0.0029117
CCDC14	-1.5662	0.000157276	0.00291415
FOXA1	-3.38334	0.000157215	0.00291415
PLPBP	0.556008	0.000158186	0.00292829
LOC101929165	-1.78604	0.000158657	0.00292881
RORB	-1.5699	0.000158402	0.00292881
TLE3	-1.65893	0.000158564	0.00292881
AMBN	-2.50614	0.000159296	0.00293788
MMP19	1.42943	0.000160196	0.00294899
DHDDS-AS1	-1.04687	0.000160624	0.00295415
CELF2-AS1	-2.4038	0.000161965	0.00297604
EPN2-IT1	-1.41845	0.000162243	0.0029784
C1RL	1.24406	0.000162722	0.00298443
ZNF286B	-1.18483	0.000162905	0.00298504
DSP	-4.48623	0.000164597	0.00301327
ABCB5	-1.77644	0.000165585	0.00302855
IFNGR2	1.05468	0.000166816	0.00303988
LINC02249	-4.84081	0.000166541	0.00303988
ZCCHC14	-0.820586	0.000166736	0.00303988
AKR7L	-1.10995	0.000168155	0.00306146
ZNF418	-0.54549	0.000168524	0.00306263
TIA1	-0.977346	0.000168699	0.00306295
ZNF667	-0.558975	0.000169457	0.0030739
ADAMTS18	1.86744	0.000171276	0.00309153
ATAD2B	-1.07243	0.000170972	0.00309153
C15orf32	-2.8263	0.000171139	0.00309153
LOC644285	-1.17903	0.000171466	0.00309153
PITX1	-4.71701	0.000171523	0.00309153
ST6GALNAC2	-1.31177	0.000171567	0.00309153
ZNF559	-0.959789	0.000171674	0.00309153
PWWP2B	0.540039	0.000171958	0.00309384
ARGLU1	-0.640573	0.000172391	0.00309602
SDAD1P1	0.847106	0.000172343	0.00309602
C18orf54	-1.80665	0.000172898	0.00310232
BMF	-1.89277	0.000173587	0.00311187
SH3GL1P1	-0.674416	0.000174047	0.0031173
DUSP2	0.893034	0.000175313	0.00312898
NTMT1	0.607399	0.000175174	0.00312898
RAI1-AS1	-1.29173	0.00017529	0.00312898
MRC2	0.626323	0.00017709	0.00315473
RNF208	0.597865	0.000176977	0.00315473
GCNA	-0.566761	0.000177899	0.00316632
PLEKHB1	1.50219	0.00017806	0.00316635
CHAC1	0.663785	0.000179619	0.00319122
TSHZ1	-1.2068	0.000182425	0.00323817
ATXN7	-0.5106	0.000183133	0.00324717
ZNF573	-0.608612	0.000183259	0.00324717
GAS8-AS1	-0.745553	0.000184696	0.00326786
MFSD14A	0.621158	0.000184756	0.00326786
EPCAM-DT	-2.00016	0.000186027	0.00328563
TAF4	-0.814239	0.000186091	0.00328563
PIK3C2B	-0.93417	0.00018626	0.00328568
ESRP2	-1.17486	0.000186902	0.00328825
ZNF814	-0.592217	0.000186868	0.00328825
ADGRF2	2.68022	0.000187627	0.00329808
PCDHB11	-1.38278	0.000188096	0.00329847
ZNF557	-0.660172	0.000188147	0.00329847
LRP6	-0.6851	0.000189547	0.00332008
CENPO	-0.658989	0.000191082	0.00333815
RMI2	-3.32315	0.000191	0.00333815
SLCO1B1	-1.89509	0.000191354	0.00333995
HEBP1	0.922104	0.000192035	0.00334625
ZFAND2A	0.523196	0.000192052	0.00334625
PLIN4	-0.824107	0.000192856	0.00335229
TBC1D7-LOC100130357	-0.887157	0.000192905	0.00335229
MIAT	-1.16295	0.000193237	0.00335513
ABCB11	-4.76725	0.000193493	0.00335608
PCP2	-1.44786	0.00019363	0.00335608
ADORA2B	0.59523	0.000193924	0.00335825
CCDC36	-1.49891	0.000196051	0.00339212
PTPRU	1.18758	0.0001967	0.00340039
FGFR4	-0.822172	0.000198361	0.00342086
HSD17B6	0.978883	0.0001984	0.00342086
PKMYT1	-1.40019	0.000200682	0.00344886
SLC44A5	-0.922846	0.000200719	0.00344886
CDCA7	-2.12619	0.000202123	0.00346492
MIR2355	-2.59883	0.00020188	0.00346492
TEPP	1.13878	0.000202177	0.00346492
ARHGEF10L	0.675023	0.000202761	0.0034678
PLEKHG2	-1.56739	0.000203044	0.0034678
ZNF107	-1.16897	0.00020495	0.00349736
CPNE6	-2.10851	0.000206003	0.00349868
EPHA4	-1.41483	0.000205496	0.00349868
PRDM8	-2.74904	0.000205486	0.00349868
PRR11	-1.37861	0.000206084	0.00349868
SNRK-AS1	-0.950263	0.000205984	0.00349868
TBL1Y	-1.33622	0.000206027	0.00349868
CAMK1G	1.19287	0.000208004	0.00352524
KANSL1L-AS1	-0.955369	0.000208529	0.00352812
CHCHD6	0.505943	0.000209198	0.00353424
FZD8	-0.849825	0.000209425	0.00353424
AGPAT2	0.952029	0.000210275	0.00353737
CELF2	-1.52724	0.000210295	0.00353737
SUV39H2	-1.08819	0.000210322	0.00353737
ZNF852	-1.02288	0.000210121	0.00353737
FZD4	1.16419	0.000210601	0.003539
GMEB1	-0.757929	0.000210776	0.003539
TMBIM1	1.23992	0.000211978	0.00355317
TRDMT1	-0.946355	0.000212276	0.00355518
NR2F2	-2.50866	0.000215614	0.00359643
SNORA87	-1.51467	0.00021539	0.00359643
TAMM41	-0.530792	0.000215684	0.00359643
UBC	0.714723	0.000215826	0.00359643
SLC47A1	1.17949	0.000217019	0.00361329
DISP3	-1.26853	0.000218085	0.00362799
FOXO3B	-1.05249	0.000219236	0.00364408
DEK	-0.984605	0.000220319	0.00365902
WRN	-1.14635	0.00022287	0.00369831
GRIP1	-0.61828	0.000223377	0.00370362
COL11A1	-1.71354	0.000224107	0.00371131
DHRS2	1.00725	0.000224775	0.00371131
PRDM2	-0.765201	0.000224465	0.00371131
SH3D21	0.842125	0.000224646	0.00371131
STARD4-AS1	-1.09259	0.000224513	0.00371131
ZNF32-AS2	-0.832036	0.000225989	0.00372826
PCYT1B	-0.981765	0.000228697	0.0037698
HDAC11	0.68512	0.000229248	0.00377505
LOC100130548	-1.08111	0.000229395	0.00377505
SYNPR	-1.32738	0.00023043	0.00378579
F5	-2.08936	0.000230961	0.00379139
C4orf46	-1.24005	0.000232585	0.0038147
IGFBP5	1.65983	0.000232766	0.0038147
JAG1	0.838051	0.000233751	0.00382455
KDM7A-DT	0.942309	0.000233569	0.00382455
TMEM88	-0.881756	0.000234057	0.0038264
BAG3	0.918641	0.000235778	0.00384819
LINC01772	-0.776559	0.000235626	0.00384819
H3P6	-1.08472	0.00023656	0.00385463
HECW1-IT1	-1.8275	0.000236484	0.00385463
RAB25	-2.76143	0.000236823	0.00385576
LINC00928	-1.9032	0.000240327	0.0039064
LOC105371414	-0.676783	0.00024026	0.0039064
GSTO1	0.572753	0.000241008	0.00391133
RAB7B	1.29151	0.000241024	0.00391133
HYOU1	0.685845	0.000242231	0.00392449
MCPH1	-0.677799	0.000243512	0.00393882
SOX3	-3.44281	0.000243371	0.00393882
NUTM2G	-0.74188	0.000243775	0.00393988
MED17	-0.570595	0.000246882	0.00398036
SULF1	-2.19998	0.000246842	0.00398036
CEP72	-0.843846	0.000247183	0.00398199
BAZ2A	-0.552187	0.000248735	0.0040005
LOC101927516	-1.27628	0.000248599	0.0040005
HOXC10	-5.35527	0.000250483	0.00402535
WNT5A	-1.19458	0.000252388	0.00404942
LINC01979	-1.38042	0.000253286	0.00405728
LOC100130283	-1.36399	0.000254197	0.00405877
MIR1285-1	-1.54834	0.000253936	0.00405877
PKM	0.87167	0.000253972	0.00405877
ZNF605	-0.652529	0.000254196	0.00405877
LRGUK	-0.774613	0.000254801	0.00406515
PANTR1	-1.57323	0.00025565	0.00407119
TRIM13	-1.10075	0.000255795	0.00407119
SNORA80D	-2.17976	0.000256731	0.00408283
PCF11	-0.567401	0.00025775	0.00409575
LAMP5	-1.92879	0.00025864	0.0041066
CPAMD8	1.25574	0.000258978	0.00410841
PICART1	1.30134	0.000259374	0.00410841
TESC	1.86654	0.000259217	0.00410841
CCN3	0.893651	0.000262174	0.00413919
PRC1	-1.15562	0.000262336	0.00413919
RAD54L	-1.12135	0.000262359	0.00413919
SPSB4	-1.25421	0.000262001	0.00413919
YPEL1	-1.10845	0.000262015	0.00413919
PROM2	-0.675174	0.000262994	0.00414591
ISL1	-2.55225	0.00026336	0.00414839
TEX14	-0.908893	0.000264578	0.00416428
CREM	0.936898	0.000266276	0.00417124
LAYN	1.77991	0.000266296	0.00417124
LOC105371880	-1.45894	0.000266589	0.00417124
MGC32805	-2.80479	0.000266911	0.00417124
NPTN-IT1	-0.771923	0.000265591	0.00417124
ZGRF1	-1.52162	0.000266155	0.00417124
LOC642846	-2.89114	0.000268247	0.00418514
MCM2	-1.31457	0.000268432	0.00418514
POLA1	-0.981302	0.000268422	0.00418514
NECTIN1	0.75585	0.000272579	0.00424314
MACROH2A2	-1.05933	0.000275468	0.00427718
NBPF19	-0.716472	0.000275627	0.00427718
WDR1	0.746853	0.00027527	0.00427718
MYL4	-4.81805	0.000276626	0.00428932
RBM12	-0.72708	0.000276937	0.00429079
CCR1	2.24204	0.00027758	0.00429741
IRF4	1.17145	0.000278685	0.00431103
ZNF385D-AS1	-2.93703	0.000278956	0.00431103
ZSCAN23	-0.753973	0.000279111	0.00431103
ATAD5	-1.46784	0.000280114	0.00431981
PKD1L1	-0.884701	0.000279975	0.00431981
BACH2	-1.89093	0.000280959	0.00432946
LINC01561	1.97839	0.000282307	0.00434687
EPC1	-0.86286	0.000283119	0.00435262
ITPKB	1.45242	0.000282974	0.00435262
VPS37B	-0.748893	0.000283363	0.004353
CYTH2	-0.722164	0.000283834	0.00435351
TMEM176A	2.01243	0.000283691	0.00435351
ZNF221	-0.790589	0.000284114	0.00435445
NRBF2	0.510532	0.000285356	0.0043701
PROSER1	-0.751153	0.000286047	0.00437731
ZNF8	-0.897769	0.00028664	0.00438301
NEB	-0.741263	0.000287404	0.00439131
LYPD5	0.889315	0.000288317	0.00440188
SKA2	-0.795664	0.000288855	0.0044067
RBL1	-1.29725	0.000289296	0.00441004
LOC100507346	-1.90699	0.000290343	0.00442261
TLR4	1.71717	0.000291431	0.00443578
ALG2	0.566195	0.000292935	0.00445525
ZNF467	0.548174	0.000293222	0.00445622
SMC3	-0.748818	0.000294943	0.00447893
KALRN	-1.0074	0.000295284	0.00448069
TMTC2	-0.897408	0.000297754	0.00450763
DLG3-AS1	-1.73954	0.000299711	0.00453
LYG2	-1.26172	0.000299902	0.00453
LINC00467	0.834509	0.000300538	0.00453616
MAPKAPK5	-0.546698	0.000301093	0.00454108
BRD3	-0.698956	0.000302449	0.00454229
MFSD4A	0.693651	0.000301601	0.00454229
PRR26	-1.4061	0.000302058	0.00454229
SVIP	0.726491	0.000302237	0.00454229
VSTM2A-OT1	-1.6425	0.000302545	0.00454229
ZNF793	-0.74821	0.000302247	0.00454229
LMO3	-2.04108	0.00030297	0.00454523
SLA	-4.28542	0.000304003	0.00455386
IMPACT	0.620346	0.000304398	0.00455634
ZNF407	-0.734094	0.000307188	0.00459464
SSBP3-AS1	-0.837658	0.000309248	0.00461849
NCOA3	-0.758688	0.000312769	0.00466407
PNLDC1	-1.2693	0.00031378	0.00467563
FNDC9	1.60067	0.00031522	0.00469202
HSD17B7	0.65971	0.000315353	0.00469202
LINC01563	-1.3984	0.000315814	0.00469537
LOC105372071	-1.6879	0.000316894	0.00470788
USP24	-0.621382	0.000317367	0.00470788
ZNF519	-1.20675	0.000317154	0.00470788
PMM2	-0.960875	0.000318228	0.0047146
EPHA5	-1.70243	0.000318991	0.00472061
RAD51	-1.72344	0.000319175	0.00472061
EGFEM1P	-1.71746	0.000320673	0.00472167
ILRUN	0.726433	0.000320505	0.00472167
NPPA	-1.15486	0.000319752	0.00472167
NRSN2	0.739639	0.000320228	0.00472167
SNORA57	-1.71665	0.000320597	0.00472167
CCDC138	-1.2657	0.000323275	0.00474941
NME8	-2.89537	0.000323242	0.00474941
KREMEN2	1.00859	0.000325466	0.00477454
CKS2	-1.24966	0.000325837	0.00477645
SHCBP1	-1.91583	0.000327004	0.00478298
TSSK3	-1.19092	0.000326595	0.00478298
CDCA8	-1.77375	0.000327961	0.00478641
RNASE4	1.06197	0.000327962	0.00478641
ZNF112	-0.788236	0.000327727	0.00478641
EPB41L2	0.641171	0.000328312	0.004788
LINGO3	1.02883	0.000328556	0.00478804
HPD	2.95577	0.000329828	0.00480307
TMEM42	1.04138	0.000331438	0.00482298
THCAT155	1.02585	0.000332071	0.00482864
NHLH1	-2.01469	0.000333674	0.00484841
PPFIA4	1.04091	0.000334531	0.0048573
ENPEP	-2.81256	0.000335419	0.00486192
HP1BP3	-0.60484	0.000335583	0.00486192
RFX3	-0.678392	0.000335207	0.00486192
MYL9	-4.84949	0.000337548	0.00488681
OLMALINC	0.864616	0.000338257	0.00489352
KIAA1549	-1.15477	0.000340266	0.00491899
KC6	-1.15351	0.000340678	0.00492137
ZNF26	-0.599439	0.000341498	0.00492963
CTCF	-0.53141	0.000341752	0.00492972
KIN	-0.529065	0.000342649	0.00493753
LATS1	-0.736706	0.000342791	0.00493753
ZNF484	-0.646025	0.00034308	0.00493811
ORC1	-1.75824	0.0003438	0.00494131
POLE2	-1.2289	0.00034369	0.00494131
CENPH	-1.75091	0.000346044	0.00496223
ZNF215	0.906428	0.000346254	0.00496223
MIR421	-1.16786	0.00034748	0.0049762
LINC01224	-1.39203	0.000348062	0.00498094
ZNF543	-0.625451	0.00035079	0.00501276
DDX20	-0.636039	0.000351436	0.00501839
ACTA1	1.51059	0.000353941	0.00505053
IL13RA1	0.975785	0.00035446	0.0050543
SST	-2.95198	0.000354996	0.00505832
DNMT1	-0.612796	0.000355856	0.00506693
AFG3L1P	-0.594002	0.000356417	0.00506766
CDCA5	-1.96388	0.000356349	0.00506766
LOC101929457	-1.22451	0.000358273	0.0050904
CCNB2	-1.67544	0.000359746	0.00510767
HECW1	-0.904774	0.000361053	0.00511891
GOT1	0.712635	0.000362841	0.00513539
NBPF12	-0.644971	0.000362991	0.00513539
RAD51C	-0.5026	0.000362942	0.00513539
LMO7	-1.54447	0.000365714	0.00516822
POU3F3	-0.838437	0.000365832	0.00516822
MYB	-3.02096	0.000366536	0.00517448
ZNF738	-0.861784	0.000368887	0.00520398
HELLS	-1.89372	0.00037069	0.0052257
KANSL1	-0.706216	0.000373368	0.00525937
SP7	-2.20632	0.000374756	0.0052718
SIM1	-5.24444	0.000375397	0.00527708
PPM1D	-0.80704	0.000375739	0.00527815
CDHR3	-1.57656	0.000377498	0.00529536
IGF2	-4.38896	0.000377383	0.00529536
DGCR8	-0.542288	0.000379015	0.0053129
DDX52	-0.703023	0.000382416	0.00534569
DNAJB11	0.5502	0.000383238	0.00534569
IGSF8	0.603095	0.00038216	0.00534569
SCUBE3	-0.987177	0.000383179	0.00534569
SERHL2	-0.51454	0.00038189	0.00534569
SERPINE3	-1.03932	0.00038276	0.00534569
UNC93B1	1.00807	0.000382939	0.00534569
LINC00032	-2.18026	0.000385204	0.005355
SRSF10	-0.777786	0.000385254	0.005355
TMEM102	0.676786	0.000384219	0.005355
TSPAN4	0.691127	0.000385064	0.005355
ADORA2A-AS1	-0.872337	0.000386252	0.00536137
APOA4	-7.83176	0.000386232	0.00536137
F3	0.874236	0.000388132	0.0053837
MST1R	-0.981818	0.000391283	0.00541944
TICRR	-1.18669	0.000391518	0.00541944
ZNF836	-0.763895	0.000391527	0.00541944
CLDN2	-1.78834	0.000392554	0.00542988
ZNF695	-2.18264	0.000393142	0.00543423
NUDT13	-0.532137	0.000394998	0.00545608
CAPN6	-2.34848	0.00039668	0.0054656
THAP8	0.600233	0.000396788	0.0054656
SORBS2	-0.677672	0.000397653	0.00547372
PCNA	-1.00965	0.000398538	0.0054821
FGGY	0.696093	0.000400685	0.00550402
ZNF609	-0.748373	0.000403656	0.00553897
CEBPB	0.65881	0.000404844	0.0055458
DNAJC3-DT	0.704816	0.000406061	0.00555795
SULT1A1	1.68118	0.00040657	0.00555795
ZNF397	-0.802775	0.000406566	0.00555795
MED23	-0.517985	0.000407167	0.00556228
CCNA2	-1.51428	0.000410752	0.00558803
CDC25C	-2.39705	0.000410772	0.00558803
GPR150	2.46512	0.000411021	0.00558803
LAG3	-1.83008	0.000410842	0.00558803
RBP2	-2.30774	0.000409706	0.00558803
XRCC2	-1.63656	0.000410617	0.00558803
SHC1	0.69214	0.000411834	0.00559525
CXCL2	2.29219	0.000412464	0.00559616
KANK1	1.21646	0.000412443	0.00559616
CCDC144NL	-0.815336	0.000414676	0.00562233
LINC01011	0.828797	0.00041565	0.00562785
RFWD3	-0.670284	0.000415627	0.00562785
LOC100506076	-1.11271	0.000416298	0.00563023
OLFM4	-3.194	0.000416393	0.00563023
CAMKK2	-1.1343	0.000417576	0.00564239
ZNF853	0.541859	0.000418092	0.00564553
CACNG4	-0.930149	0.000419904	0.00566229
SCML2	-0.953833	0.00041985	0.00566229
NIPSNAP3B	0.921649	0.000423512	0.0057032
PALM3	0.637289	0.000424228	0.00570897
HOXB8	-6.0064	0.000425547	0.00571652
NAA16	-0.917601	0.000425157	0.00571652
ZNF488	-1.2253	0.000426179	0.00571973
RGS8	-1.64149	0.00042658	0.00572125
LOC100379224	-0.844486	0.000427009	0.00572313
AMOTL2	-1.16632	0.000428144	0.00573447
NIPBL	-0.886799	0.000430101	0.0057568
MAML1	-0.723819	0.000430607	0.0057597
MIR4319	-2.58519	0.000431274	0.00576473
INPP5A	0.595918	0.00043256	0.00577804
TNFSF9	0.98827	0.000434987	0.00580655
ACSL3	0.618532	0.000436085	0.0058173
EMP1	1.66074	0.000437351	0.00582636
ATXN1-AS1	0.528958	0.000439417	0.00584996
TOP2B	-0.806931	0.000442595	0.00588832
FOXP4-AS1	-2.93473	0.00044506	0.00591319
DACT3	0.686362	0.000446098	0.00592302
MCM4	-1.18411	0.000446676	0.00592674
LOC101930421	-1.37626	0.000447333	0.00593149
LOC101927583	-0.757172	0.000453741	0.00600444
SBK1	-1.30765	0.000453455	0.00600444
DEPTOR	1.08884	0.000454779	0.00600937
ID1	1.53335	0.000455021	0.00600937
PRR15	-2.25441	0.000459018	0.0060541
CELF2-AS2	-2.14583	0.000459773	0.00605645
GBP1	1.79078	0.000459806	0.00605645
CLEC18B	-0.912622	0.00046036	0.00605789
SSPN	0.991747	0.000460525	0.00605789
HLA-A	1.36633	0.000461817	0.00607086
BLVRB	0.852243	0.000464621	0.00609965
CCL25	-2.43663	0.000465454	0.00610654
LCA10	-1.07474	0.000466877	0.00612117
TPM2	1.01543	0.000468632	0.00614014
EBF1	-3.00433	0.000472231	0.0061832
FAM24B	3.9781	0.000473808	0.00618819
LINC01248	-2.58596	0.000473687	0.00618819
LOC100132215	-0.856762	0.000473294	0.00618819
ALDOA	0.766642	0.000477613	0.00621534
AMPD3	1.21647	0.000477469	0.00621534
LINC02488	-3.26512	0.000477525	0.00621534
LOC101928909	-1.36001	0.000477237	0.00621534
SLC29A1	0.671097	0.000480545	0.00624677
RASGEF1B	0.744163	0.000481391	0.00625368
SCLT1	-0.665456	0.000484205	0.00628202
RAD51AP1	-2.03735	0.000484675	0.00628292
ST7-AS2	-1.29391	0.000484908	0.00628292
MIS18BP1	-1.4784	0.000487051	0.00630658
SMIM29	0.804035	0.000491134	0.00635531
RAB3A	0.668702	0.000492078	0.00636337
KCNE2	1.10492	0.000492824	0.00636888
MYH15	1.34368	0.00049511	0.00639426
TSPAN8	-8.52005	0.000496696	0.00641058
CCDC88C	-1.28466	0.000497285	0.00641401
MUC19	-1.09509	0.00049896	0.00643143
POU3F1	-2.74429	0.000499368	0.00643252
ANKRD36	-1.0075	0.000500091	0.00643766
NSF	1.0129	0.000502994	0.00646409
RASD1	0.756443	0.000502818	0.00646409
ZNF268	-0.802822	0.000503121	0.00646409
SRSF1	-0.531941	0.000503953	0.00646642
ZNF765	-1.03261	0.000503815	0.00646642
SOGA3	-0.723779	0.000506023	0.00648879
CCDC144B	-1.38036	0.000512588	0.00656027
CIDECP1	0.623211	0.00051205	0.00656027
KCNH7	-1.21993	0.000512454	0.00656027
CYP2W1	-1.28302	0.000514265	0.00657326
MDM4	-0.663202	0.000514177	0.00657326
PRC1-AS1	-1.28406	0.000514964	0.00657796
UNC5B	1.21098	0.000516091	0.00658812
GLRA4	0.764443	0.000519957	0.00662176
MICALL2	0.614864	0.000519113	0.00662176
PAPLN	-1.25983	0.000519619	0.00662176
SRPRA	0.563215	0.000521873	0.00664059
LINC01003	0.533221	0.000522462	0.00664383
GGT5	1.4802	0.000524882	0.00666354
ZBTB7B	0.975388	0.000526195	0.00667421
NCOA6	-0.798693	0.00052721	0.00667855
MCM8-AS1	-1.8985	0.000527599	0.00667922
ZNF432	-0.622481	0.000529291	0.00669638
ARHGAP25	-2.11213	0.000531291	0.00671313
PXDN	-0.984219	0.000531811	0.0067142
NIM1K	0.567999	0.000535176	0.00673892
PLIN2	1.3963	0.00053555	0.00673892
SLC22A18	1.65557	0.000536047	0.00673892
TUT7	-0.684022	0.000535775	0.00673892
TGFBR1	-0.755822	0.000538044	0.00675975
CTBP1-AS	-0.751129	0.000539214	0.00676839
LHX8	-6.4632	0.000539754	0.00676839
ZBTB8A	-0.982215	0.000542614	0.00679996
CENPL	-0.913128	0.0005434	0.00680123
VASH1	-0.989933	0.000543372	0.00680123
DHH	0.84297	0.000546048	0.00683007
GAL3ST4	-1.35265	0.000546972	0.00683732
LOC100128288	-0.874683	0.000548488	0.00684336
PLEKHH2	-1.66397	0.000548442	0.00684336
TMSB4Y	-0.802748	0.00054797	0.00684336
MGA	-0.523474	0.000550931	0.00686091
STIL	-1.55156	0.000550719	0.00686091
ZNF551	-0.697808	0.000550733	0.00686091
PRSS8	-2.61005	0.000552668	0.00687603
ZNF180	-0.667233	0.000552838	0.00687603
GRIN1	0.665431	0.000555317	0.00689822
LOC101929586	-1.50903	0.000556136	0.00690408
ZNF789	-0.600009	0.000557936	0.0069221
ZNF8-ERVK3-1	-0.931864	0.000558567	0.0069256
TOX3	-2.05482	0.000560748	0.00694831
LGI3	1.59644	0.000561457	0.00695276
SLFNL1-AS1	-0.762506	0.000562336	0.00695931
RUNX1T1	-1.24592	0.000563697	0.00697145
LOC400627	-0.983116	0.000564894	0.00697358
SPAG5	-1.42965	0.000564639	0.00697358
ZNF674	-0.623013	0.000566123	0.00698008
SMCR5	-1.03548	0.000567297	0.00699021
TMEM213	-1.18616	0.000568714	0.00700333
INHBB	-1.04154	0.000575566	0.00707017
KDM5A	-0.628195	0.000575333	0.00707017
NBPF10	-0.583808	0.000576023	0.00707141
TMEM44	-1.38341	0.000578116	0.00709272
CENPN	-1.01988	0.000579357	0.00709617
FAM66B	0.798146	0.000579826	0.00709617
TMEM255A	1.40175	0.000579823	0.00709617
CDT1	-1.12529	0.000580968	0.00710139
LOC100507599	0.614665	0.0005808	0.00710139
LOC101060553	-1.45921	0.000582978	0.00712159
C6orf163	-0.979525	0.000586849	0.00715629
SNCAIP	-1.33032	0.000587347	0.00715735
CLUL1	0.63762	0.000588803	0.0071663
CENPC	-0.569804	0.000590545	0.0071831
PLXNA2	-1.60114	0.000594881	0.00723141
B4GALT4	0.560797	0.000596869	0.00725114
CXXC4	-1.04112	0.000599831	0.00728266
SYNDIG1	0.788949	0.000602394	0.00730932
BLM	-2.56586	0.000603076	0.00731312
CIP2A	-1.16721	0.000604128	0.00731694
NUDT7	0.554154	0.000603926	0.00731694
CORO6	1.20775	0.000606675	0.00734055
KIRREL1-IT1	-1.69981	0.000608018	0.00734168
STARD4	0.893395	0.000607331	0.00734168
EGR3	-1.64882	0.000609639	0.00734815
SIGLEC15	-1.93919	0.000609664	0.00734815
LINC01978	-2.3033	0.000610614	0.00735202
TMPO	-1.33111	0.000610726	0.00735202
ZNF90	-1.40376	0.000611411	0.00735582
CHRM1	-3.74976	0.00061539	0.00739473
ARHGEF16	1.1063	0.000616246	0.00740054
MAFA	0.908978	0.000616764	0.00740228
SND1-IT1	-1.0652	0.000617305	0.00740431
MYOZ3	0.865436	0.000621159	0.00744154
POC1A	-1.25446	0.000623139	0.00745803
LOC112543491	-0.820118	0.00062863	0.00751744
GPR137B	0.574247	0.00062998	0.00752817
MAP4K4	-1.0204	0.000630285	0.00752817
MASTL	-0.738615	0.000630927	0.00753132
PIK3R3	-0.600665	0.000632343	0.00754368
FICD	0.817086	0.000634643	0.0075575
LINC01717	-5.51793	0.000634495	0.0075575
MMP17	0.839227	0.000633885	0.0075575
BNIPL	-0.988123	0.000636882	0.00757962
TDG	-0.971234	0.000638922	0.00759935
ZNF829	-0.912912	0.000641148	0.00762126
ZNF385C	0.531703	0.000642969	0.00763833
CTXND1	1.32808	0.000645504	0.00766387
LINC00926	-1.07117	0.000648621	0.00769627
GABPB2	-0.635827	0.000650556	0.00771462
AEBP1	1.22716	0.000653785	0.00774829
CAPN14	-1.7545	0.000655028	0.00775839
DGKI	-1.06728	0.000655831	0.00776327
TG	-1.53087	0.000657264	0.00777135
ZFP69B	-0.906389	0.000657296	0.00777135
GFAP	2.22591	0.000660193	0.00779632
NEUROG2	-1.79992	0.000660039	0.00779632
ZFAND1	0.547009	0.000660595	0.00779643
GLCE	-0.838577	0.00066196	0.00779706
IPO5P1	-0.675335	0.000662218	0.00779706
SETDB1	-0.675276	0.000661531	0.00779706
DPCD	0.87332	0.000664595	0.00781619
KIFC3	0.532095	0.000665	0.00781619
RCC1	-1.24592	0.000667775	0.00784389
SERPINB6	0.642901	0.000668732	0.00784713
SPINT2	0.788688	0.000668841	0.00784713
CHST15	1.19556	0.000670065	0.00785685
DAO	-0.870739	0.000670946	0.00786254
LOC284933	-1.05458	0.000673987	0.00788256
SLC9A4	-4.7885	0.00067313	0.00788256
SQSTM1	0.91596	0.000673928	0.00788256
AMBP	-1.62487	0.000675603	0.00788918
LINC01551	-1.19669	0.000675428	0.00788918
FRMD5	0.592243	0.00067706	0.00790155
TNFRSF1B	2.07333	0.000677778	0.00790529
C20orf173	-1.18532	0.000678222	0.00790582
B3GAT2	0.643994	0.000679295	0.00790964
RESF1	-1.14672	0.000679346	0.00790964
GALNT8	-1.46472	0.000685221	0.00796404
KITLG	-0.522154	0.000685831	0.00796646
LINC00354	-3.36067	0.000689532	0.00800257
SYNE4	1.16384	0.000690082	0.00800257
LOC105374972	-4.3805	0.000690816	0.00800564
C2orf74	0.621591	0.000695719	0.00804838
RBM4B	-0.560074	0.000697504	0.00805964
ABCC1	0.925438	0.000706961	0.00813107
PGM5P2	-1.13523	0.0007048	0.00813107
PNOC	1.67741	0.000706287	0.00813107
SVIL	0.584682	0.000705299	0.00813107
TUBB2A	0.520933	0.000706635	0.00813107
UPF3B	-0.558761	0.000705445	0.00813107
WDHD1	-1.36987	0.000705718	0.00813107
AKAP5	-1.45508	0.000707403	0.00813145
PFKP	0.854356	0.000708529	0.00813503
ZFP3	-0.649294	0.000708533	0.00813503
NUP160	-0.6407	0.000708999	0.00813567
IMPG2	-0.848279	0.000710429	0.00814737
FBXO2	1.19911	0.000711829	0.00814931
ATP4B	-1.81716	0.000716999	0.00819434
HIF3A	-0.824618	0.00071659	0.00819434
DLGAP4-AS1	-1.38844	0.000718284	0.00820076
PTPRH	1.61524	0.000718387	0.00820076
OTX1	-2.39924	0.000722826	0.00823724
ZNF439	-0.717519	0.000722482	0.00823724
NRIP3	1.48683	0.000725365	0.00825197
POU5F1P4	-1.08162	0.000725027	0.00825197
DOCK11	-0.966497	0.000728512	0.00828302
BEGAIN	0.662255	0.000731423	0.00830661
MAP2K1	0.938533	0.000731318	0.00830661
PCAT7	-0.652524	0.000732888	0.00831849
CALR	0.714428	0.000734807	0.00833074
TKT	0.592297	0.000734444	0.00833074
CYP4F11	2.9369	0.000735503	0.00833388
C9orf24	-0.909606	0.000738384	0.00835461
NOTCH1	-0.763863	0.000739015	0.00835461
FXYD3	-4.26657	0.000740638	0.00836375
MED12	-0.556366	0.000740665	0.00836375
HOPX	-1.10846	0.000747231	0.00843309
CCNF	-0.589546	0.000750457	0.00845843
LINC01574	2.19437	0.000750372	0.00845843
NUDT1	-0.733716	0.000755742	0.00850981
GRIN2B	-1.09252	0.000757277	0.00852227
PPDPFL	1.75047	0.00075892	0.00853592
ANPEP	-4.24592	0.000759617	0.00853892
ANKRD36C	-1.08344	0.000760513	0.00854416
ODF3L1	1.06001	0.000761215	0.00854721
LAMC2	-1.71022	0.0007626	0.00855792
ATP7B	-0.716608	0.000768296	0.00859347
C1orf112	-0.981355	0.00076648	0.00859347
PLA2G5	1.11018	0.000768348	0.00859347
RASL11B	-1.82823	0.000768015	0.00859347
TUBA4A	1.73145	0.000766945	0.00859347
ZNF737	-0.855285	0.000768363	0.00859347
ZNF417	-0.599824	0.000769374	0.00859993
LINC00519	2.94789	0.000770964	0.00861286
OLFM1	1.02215	0.000771516	0.00861418
PCDHB7	-1.11711	0.000772493	0.00862025
LINC00940	-2.1194	0.000775349	0.00864726
LRRC8B	-0.926529	0.000777027	0.0086611
CANX	0.540686	0.00077982	0.00868736
POF1B	-4.23333	0.000781113	0.00869201
TRH	2.04241	0.000780809	0.00869201
BTG2	-0.547206	0.000782086	0.0086931
SLC39A5	-1.36807	0.000783657	0.00870569
POGZ	-0.574144	0.000785023	0.008716
HADHB	0.743826	0.000787361	0.00873707
LOC101927960	-2.35381	0.000789473	0.00874585
ELF2	-0.627749	0.000790776	0.0087554
AGO3	-0.655272	0.000793582	0.00877803
H2AC17	-1.50743	0.000793704	0.00877803
PDE5A	-2.04623	0.000794234	0.00877901
ARSG	0.857907	0.000798249	0.00881848
ALS2CL	1.43868	0.000800166	0.00883474
CLIC6	-2.92666	0.000801368	0.00883819
EPN2-AS1	-0.790665	0.000801081	0.00883819
LOC100133315	-1.0284	0.000802921	0.00884991
UMAD1	0.627843	0.000803322	0.00884991
LURAP1	1.06184	0.000810603	0.00892022
FAM217B	-0.915392	0.000814182	0.0089497
CHD3	-0.884815	0.000815236	0.00895633
UNC13D	0.751123	0.000818051	0.00898228
KMT2C	-0.829244	0.000819679	0.00899021
SMAD4	-0.795855	0.000819422	0.00899021
HCFC1R1	0.812711	0.000821931	0.00900498
LOC101929427	-1.75374	0.000822752	0.009009
HIBADH	0.573714	0.000825968	0.00902928
PHC2-AS1	-1.61159	0.000825676	0.00902928
ADGRV1	-0.753335	0.000827115	0.00903684
KIRREL3-AS2	-1.63687	0.00082896	0.00905203
REM2	0.736442	0.000830099	0.00905948
CCAR1	-0.514397	0.000831039	0.00906476
IGFBPL1	-1.19748	0.000831661	0.00906656
PODXL	-0.740298	0.000833472	0.00908133
EHMT1	-0.652434	0.000834537	0.00908795
FXYD7	1.07588	0.0008353	0.00909127
ZNF135	-0.802171	0.000836486	0.00909919
CHEK1	-0.997727	0.000838274	0.00911365
ELL2	0.956172	0.000838985	0.00911639
TTLL6	1.20765	0.000844629	0.00916769
MYOF	1.22202	0.000847861	0.00919774
C11orf97	1.58453	0.000850876	0.00922541
KLB	-1.12703	0.000851445	0.00922654
PRKCD	1.00706	0.000853043	0.00923586
CREB1	-0.637082	0.000855626	0.0092567
ZNF681	-0.854078	0.000857104	0.00926764
THBS1	-0.676739	0.000858811	0.00927404
GRB14	-1.49381	0.000861633	0.00929132
SGCG	-1.36254	0.000862616	0.00929688
DANCR	-0.714845	0.000863485	0.0093012
GUCY1B2	-2.4749	0.000866074	0.00931897
PPP1R3D	0.885566	0.000867872	0.00933265
PTMAP11	-0.764555	0.000868747	0.00933265
SNORD13D	-3.0067	0.000873007	0.0093682
LINC01637	1.51881	0.000874492	0.00937907
DAAM2	1.62477	0.00087695	0.00940035
TMEM35A	0.691901	0.00088018	0.00942989
LINC01361	-3.16734	0.000886246	0.00947443
RXFP4	-1.43145	0.000885818	0.00947443
ZFP62	-0.889973	0.000885854	0.00947443
HAS2-AS1	1.32442	0.000890487	0.00949932
PRICKLE3	1.27126	0.000890109	0.00949932
SYNPO	1.3633	0.000893337	0.0095195
TTC6	-3.19758	0.00089491	0.00953116
ADAMTS10	-0.566472	0.000896461	0.00953744
ZCCHC24	0.528193	0.000896113	0.00953744
RCOR2	-1.43721	0.000897222	0.00954042
ZNF440	-0.665817	0.000898526	0.00954918
SRGAP1	-0.760669	0.000899201	0.00955125
LINC02381	1.6506	0.000900136	0.00955537
SMG1	-0.953694	0.000900552	0.00955537
PBX1-AS1	-1.58169	0.000901416	0.00955943
IGFBP7	1.59475	0.000902823	0.00955988
ISYNA1	0.597174	0.000903021	0.00955988
MTFR2	-1.81618	0.000902567	0.00955988
ZNF345	-0.839025	0.000903447	0.00955988
AKAP9	-0.854489	0.000905521	0.00957231
ZNF43	-0.764702	0.000906127	0.00957361
DOCK6	0.77699	0.000908797	0.00959163
TEX41	-3.52809	0.000908511	0.00959163
LPCAT4	0.783179	0.000910733	0.00960431
TRIM71	-1.38132	0.000910966	0.00960431
CBR3-AS1	1.09355	0.000912511	0.00960928
LOC101927914	-2.14503	0.000912889	0.00960928
NUP35	-0.512672	0.000912584	0.00960928
ARMH2	-2.32211	0.000914904	0.00961111
PDE8B	0.867886	0.000915482	0.00961111
PDIA4	0.814686	0.000913656	0.00961111
SGO2	-1.51236	0.000915111	0.00961111
AGT	0.908493	0.000918335	0.00963597
CDR1	-1.91824	0.000924697	0.0096976
ZNF91	-1.30046	0.000925261	0.0096984
CCDC144CP	-1.29727	0.000927445	0.00970773
MLANA	-1.22876	0.000927618	0.00970773
DSC3	-4.50294	0.000928254	0.00970927
MAP4K3-DT	0.587811	0.000928984	0.0097118
BACE2	0.834472	0.000932389	0.00973714
MPPED2	-0.979855	0.000932933	0.00973771
INO80D	-0.877368	0.000936758	0.00977249
ANKRD50	-1.13333	0.000940619	0.00980247
RBMX	-0.795959	0.000943578	0.00982816
COQ10A	0.631158	0.000944962	0.00983741
BAIAP2L2	0.502242	0.000948548	0.00986648
FOXP1	-1.28134	0.000949578	0.00986994
USP32P3	-0.901435	0.000952507	0.00989522
DKK3	0.740229	0.000956727	0.00993003
RGS2	0.894546	0.00095957	0.00995297
CEP170B	0.657729	0.000962028	0.00997326
TXNIP	-1.34676	0.000963546	0.00998379
SARAF	0.68517	0.00096899	0.0100349
GUK1	0.527844	0.000972318	0.0100537
DRP2	-0.791116	0.000972852	0.010054
UPP1	0.831739	0.00097569	0.0100781
OTOL1	-4.84791	0.000977024	0.0100866
EWSR1	-0.558112	0.000983116	0.0101442
ANP32A-IT1	-0.953297	0.000985351	0.0101612
DOCK8	2.32074	0.000985787	0.0101612
DIO3	2.7156	0.000999458	0.0102861
ZBTB21	0.600885	0.00100547	0.0103373
CROT	-0.519431	0.00100725	0.0103503
IGSF3	-1.05246	0.00100901	0.01036
TGIF2	-1.14029	0.00101372	0.0104006
GAS6	0.59722	0.00101927	0.0104521
FSTL3	0.622768	0.0010233	0.0104821
MIDN	-0.744658	0.0010241	0.0104821
TMEM121B	-0.590751	0.00102431	0.0104821
TRIM59	-0.942602	0.00102297	0.0104821
RBMXL1	-0.536716	0.00102768	0.0105112
AMMECR1	-1.40187	0.00102917	0.0105139
CCNE2	-1.49502	0.00102989	0.0105139
CDH5	2.78668	0.00103112	0.0105139
KCNQ4	1.25183	0.00103031	0.0105139
PGRMC1	0.531204	0.00103044	0.0105139
POTEF	-0.957176	0.00103079	0.0105139
AFAP1	-1.09079	0.00103234	0.010521
RAF1	-0.682811	0.00103357	0.0105281
GINS1	-1.24032	0.00103493	0.0105365
CASZ1	-0.709701	0.00103923	0.0105533
CCDC88A	-0.938729	0.00103867	0.0105533
MANBA	0.639241	0.00103839	0.0105533
PPIL2	-0.508401	0.00103909	0.0105533
CBLN2	1.38608	0.0010424	0.0105746
ZNF594	-0.581226	0.00104394	0.0105849
BRCA2	-1.60908	0.00104522	0.0105924
GAD1	-0.813618	0.00104724	0.0106075
VSTM2B	1.76931	0.00104959	0.0106259
SIGLEC10	-1.62847	0.00105088	0.0106335
EMC3-AS1	-0.719187	0.00105289	0.0106484
GCLM	0.693022	0.00105431	0.0106574
PCDHB19P	-1.03168	0.00105528	0.0106618
FZD3	-0.602103	0.00105621	0.0106619
EPC2	-0.526195	0.00105798	0.0106673
PHACTR4	-0.75061	0.00106046	0.010687
CYP27C1	-2.54488	0.00106198	0.0106968
CNNM3-DT	-1.52816	0.00106471	0.0107188
FAM117B	-0.9758	0.00106676	0.0107341
BHLHE41	1.60349	0.00106754	0.0107364
GFM1	0.510497	0.00107051	0.0107609
ZNF81	-0.620883	0.00107439	0.0107944
POMK	-0.729286	0.00107583	0.0108034
SLAIN1	-1.27227	0.00107734	0.0108132
CDK5RAP2	-0.59071	0.0010802	0.0108254
GRIN2D	0.594585	0.00107948	0.0108254
NCR2	-4.53955	0.00108012	0.0108254
APOL1	1.09434	0.00108378	0.0108455
LOC102724596	-0.82471	0.00108374	0.0108455
BICRA	-0.549876	0.00108738	0.0108671
CENPW	-1.54943	0.00108663	0.0108671
LOC101928590	-1.59972	0.00108764	0.0108671
ZACN	-1.13087	0.00109928	0.0109724
NBAT1	-2.02253	0.00110145	0.0109859
PGM5	1.29874	0.00110175	0.0109859
ZCCHC17	0.520594	0.00110408	0.0110036
CHN1	0.706122	0.00110509	0.0110082
LOC100506474	1.48552	0.00110565	0.0110083
HAUS1	-0.863912	0.00110762	0.0110123
NIN	-1.12406	0.00110827	0.0110123
NR2E3	-1.19044	0.00110821	0.0110123
RFX7	-0.774251	0.0011112	0.0110355
OTOR	2.14732	0.00111269	0.0110397
MTA2	-0.881541	0.00111781	0.0110793
SULT4A1	0.607473	0.00111843	0.01108
FOXN4	-1.85373	0.00112839	0.0111731
SDF2L1	0.807826	0.0011302	0.0111854
ZNF493	-1.05365	0.0011323	0.0112006
VANGL2	-0.658035	0.00113312	0.0112032
CNN2	-1.89511	0.00113518	0.0112179
NPY1R	-1.84948	0.00114235	0.0112822
LINC-PINT	1.09469	0.00114653	0.0113076
SH3PXD2A-AS1	-1.57	0.0011499	0.0113352
LAMA3	-1.65061	0.00115352	0.0113653
BARD1	-1.07505	0.00115861	0.0114007
GPNMB	1.35318	0.00115884	0.0114007
CACNA1C-AS4	-1.26788	0.00116032	0.0114014
EMSY	-0.616218	0.00116063	0.0114014
LOXL3	0.812632	0.00115988	0.0114014
SLITRK6	-1.21484	0.00116333	0.0114173
STK38	-0.699282	0.0011634	0.0114173
SRRT	-0.549667	0.00116546	0.0114319
LOC100303749	-2.2576	0.00116673	0.0114387
ANGPT2	-1.21479	0.00116885	0.0114487
ZNF45	-0.508049	0.00116979	0.01145
TRPM4	0.584766	0.0011751	0.0114924
UBN2	-0.733225	0.00117959	0.0115306
JAKMIP2	-0.715358	0.00118171	0.0115457
KLF12	-0.878773	0.00118811	0.0116025
SLC50A1	0.886663	0.0011894	0.0116094
ACE2	-2.95636	0.00119324	0.0116354
LINC01089	-0.771736	0.00119469	0.0116438
RPL22	-0.791248	0.00119702	0.0116609
CHTF18	-1.02809	0.00119921	0.0116765
VIL1	-2.86949	0.00120438	0.011721
DUSP4	0.963768	0.00121213	0.0117791
GPR3	1.62359	0.00121333	0.0117792
LOC114841035	1.48605	0.00121325	0.0117792
GAU1	-0.705576	0.00121688	0.011808
TCEAL1	0.590212	0.00121764	0.0118096
LOC105370622	-1.73399	0.00122251	0.0118452
B3GNT5	-0.891471	0.00123173	0.0119233
MORC2	-0.71522	0.00123177	0.0119233
FAM216A	0.761611	0.00123373	0.0119264
NRIP2	-0.882173	0.00123389	0.0119264
RNASE1	2.34819	0.00123579	0.011939
ECH1	0.632119	0.00124614	0.0120156
MTOR-AS1	-1.3254	0.00124714	0.0120193
RALGAPB	-0.508204	0.00125384	0.0120722
DUSP13	1.7906	0.00125482	0.0120758
RMND5A	-0.516733	0.00126727	0.0121721
BACE1-AS	-0.583087	0.00127091	0.0122011
ADGRF4	2.34295	0.00127154	0.0122012
LOC101929574	-2.21771	0.00127423	0.0122211
RNF169	-0.562475	0.00127547	0.0122272
LOC101929524	0.918924	0.00127734	0.0122392
AURKA	-1.58644	0.00128009	0.0122436
DDI1	-2.60831	0.00128089	0.0122436
LRR1	-1.1216	0.00128055	0.0122436
PCDHB14	-0.558501	0.00127881	0.0122436
MAPK10-AS1	-1.30991	0.00128324	0.0122602
RHOC	0.58966	0.001288	0.0122938
WNT9A	0.561178	0.00129328	0.0123384
CXCL1	2.42587	0.0013026	0.0124153
TRIP13	-1.39889	0.00130516	0.0124338
ADNP	-0.609701	0.0013091	0.0124653
ROCK1	-0.798064	0.00131446	0.0125104
TTC28-AS1	-0.680677	0.00131813	0.0125332
FN3K	0.539843	0.00132316	0.012569
CTNNA2	0.556788	0.00132746	0.0126039
DDX6	-0.66054	0.00133034	0.0126244
FAIM	1.11834	0.00133089	0.0126244
SDC4	1.37409	0.00133508	0.0126556
ZNF3	-0.738234	0.00133545	0.0126556
ZNF260	-0.708428	0.00133687	0.0126629
TMEM161B-AS1	-1.34155	0.00133768	0.0126646
LTBP4	-0.983901	0.00134265	0.0126912
SNORA71B	-1.6866	0.00134304	0.0126912
ZNF501	-0.677288	0.00134847	0.0127303
ADGRD1	1.16453	0.00135069	0.0127452
ANKLE1	-0.712145	0.00135893	0.0127907
DSEL	0.782997	0.00135937	0.0127907
GRM5	-0.583118	0.00135804	0.0127907
HNRNPH1	-0.775458	0.0013568	0.0127907
LDLR-AS1	-1.57543	0.00135617	0.0127907
POU3F2	-2.71549	0.00135861	0.0127907
ARG1	-1.6887	0.00136048	0.0127912
NKTR	-0.579201	0.00136071	0.0127912
ISM2	1.4052	0.00136444	0.0128141
ARHGEF3	1.11061	0.00136998	0.0128601
ZNF583	-0.74719	0.0013792	0.0129405
HOXB2	-7.1175	0.00138118	0.012953
C1orf116	-2.66799	0.00138242	0.0129535
HYPK	-0.527871	0.00138485	0.012969
ASAP2	-0.625998	0.00138828	0.0129766
CNDP1	-1.69404	0.00138825	0.0129766
NPEPL1	-0.91211	0.0013872	0.0129766
SP3	-0.666168	0.00138642	0.0129766
ECHDC3	1.61894	0.00139332	0.0130091
LCOR	-1.12266	0.00139371	0.0130091
NRCAM	0.803218	0.0013929	0.0130091
APEH	0.573829	0.00139441	0.0130094
DENND4C	-0.532392	0.00139796	0.0130163
IDH3A	0.896567	0.00139864	0.0130163
PPP2R5B	0.530458	0.00139703	0.0130163
CARD19	0.519111	0.00140066	0.0130223
MADCAM1	1.23206	0.00140995	0.0130868
SLC16A6	1.16615	0.00141303	0.0131032
BAZ2B	-0.588568	0.00141463	0.0131119
ITPR1	0.831098	0.00141568	0.0131128
PTPN5	0.994037	0.00141605	0.0131128
BEX1	0.827739	0.00141793	0.0131241
S1PR5	1.90657	0.00142508	0.013178
LINC01963	-0.53352	0.0014308	0.0132125
TMEM275	1.87222	0.00143033	0.0132125
SCGB2B3P	-1.99554	0.00143156	0.0132133
IRGM	-1.497	0.00143391	0.0132289
PMAIP1	-1.82207	0.00143733	0.0132543
CCDC15	-0.701485	0.00144022	0.0132748
WRAP53	-0.824207	0.00144152	0.0132806
YARS1	0.558814	0.00144333	0.0132911
RTKN2	-1.59472	0.00144731	0.0133173
SLC45A3	-1.29278	0.00144751	0.0133173
VRK1	-1.0911	0.00145017	0.0133355
LOC729970	0.597928	0.00145197	0.0133459
MYOM1	0.901693	0.0014538	0.0133565
CD55	0.993872	0.00145615	0.013372
CEP97	-0.677009	0.00145766	0.0133796
GCNT2	-1.2945	0.00145905	0.0133862
LOC105369212	-2.7174	0.0014623	0.0134036
CASP6	-0.761995	0.00146952	0.01346
PPP4R3A	-0.625415	0.00147097	0.0134644
SFXN3	0.563745	0.00147174	0.0134653
TEX30	0.766621	0.00147395	0.0134794
LINC01364	-2.41008	0.00147468	0.0134797
NCAPD2	-0.838157	0.00147965	0.0135102
OFD1	-0.514806	0.00148005	0.0135102
PARP11	-0.719234	0.00148634	0.0135614
CLASP1	-0.598424	0.00149946	0.0136498
GCNT4	0.880059	0.00149813	0.0136498
GTF3C4	-0.549814	0.00149829	0.0136498
TNFRSF12A	1.3637	0.00149869	0.0136498
SLC7A6	-0.649988	0.00150186	0.0136654
RERG	1.42455	0.00151244	0.0137427
PODXL2	0.535999	0.00151974	0.0138027
IKZF1	-0.76777	0.00152133	0.0138109
RIPOR3	-1.24599	0.00152422	0.0138245
LOC101929577	-1.17295	0.0015253	0.0138279
GNAT2	-0.83788	0.00152634	0.013831
PNCK	1.26482	0.00152868	0.013846
SNORD67	-1.68379	0.00152944	0.0138465
CDIP1	0.570508	0.00153485	0.0138642
PLCG1	-0.529151	0.00153299	0.0138642
TMEM121	-0.636514	0.00153481	0.0138642
FAM89B	-0.952352	0.00153828	0.0138823
LOC283028	1.55086	0.00153823	0.0138823
PIR	0.7259	0.00154404	0.0139279
PLK2	-1.59932	0.00154545	0.0139343
FANCM	-0.960637	0.00155001	0.0139564
TEAD2	-1.20825	0.00154932	0.0139564
ESR2	-0.953114	0.00155085	0.0139576
AVPI1	0.907209	0.00155871	0.014022
SNORA65	-1.14795	0.0015618	0.0140435
CXXC5	0.938532	0.0015635	0.0140524
RHBDL3	-1.27038	0.0015648	0.0140526
CASC9	-1.60995	0.00156718	0.01406
WDR27	-0.560954	0.00156968	0.0140697
ZSWIM5	-0.73136	0.0015692	0.0140697
MT1X	0.993009	0.00157201	0.0140843
ZNF812P	-1.53186	0.00157356	0.0140918
KLHL14	-0.765011	0.00158093	0.0141515
LOC101928008	-1.23368	0.00159409	0.0142243
RAB11FIP5	0.624461	0.00160853	0.0143403
STING1	1.66448	0.00161011	0.014348
GOLGA2P10	-1.45514	0.00161248	0.0143626
KLF7	-1.00203	0.00161499	0.0143785
FAM178B	-3.3415	0.00162036	0.014407
SLC9A1	0.663658	0.00161978	0.014407
MCHR1	1.47029	0.00162648	0.0144549
KDM5B	-0.928402	0.00163344	0.0144973
MGAT5B	-1.00017	0.00163335	0.0144973
RASSF5	0.826349	0.00163479	0.0145029
CDCA3	-1.38233	0.00164079	0.0145496
MIR4256	-1.81319	0.00164225	0.014556
LINC01191	-1.23555	0.00164438	0.014557
MBNL2	0.905526	0.00164439	0.014557
CDH17	-2.74737	0.00165558	0.014635
UBXN7	-0.641109	0.00165515	0.014635
C1orf74	0.52346	0.00165683	0.0146395
RPL23AP64	-0.502048	0.00166015	0.0146623
FNBP1L	-0.801128	0.001663	0.014681
UBTD2	-0.91637	0.00166469	0.0146842
EMID1	0.621767	0.0016665	0.0146923
LOC100507006	-1.46574	0.00166938	0.0146981
PDIA3P1	0.549685	0.00166864	0.0146981
PHF20L1	-0.69681	0.00166932	0.0146981
HOMER3	-0.888883	0.00167234	0.0147176
IDI1	0.708325	0.00167739	0.014749
RNF128	1.89054	0.0016767	0.014749
COL8A1	1.86278	0.00167897	0.0147523
SRSF3	-0.732305	0.00167926	0.0147523
ZNF235	-0.546973	0.00168456	0.0147858
NSMCE4A	-0.724613	0.00168851	0.014814
SRPK1	-0.519016	0.0016895	0.0148161
NAAA	0.700042	0.00169054	0.0148187
ANGEL2	-0.540596	0.00169346	0.0148277
C1orf232	-1.32646	0.00169436	0.0148277
KIAA0408	-1.77701	0.0016931	0.0148277
ZC3H8	-0.550931	0.00169455	0.0148277
ACRV1	-1.3189	0.00170299	0.0148753
[truncated: 1,599 more rows]
