# Supplementary material for: REST deficiency and neurogenic-to-gliogenic shift in down syndrome human cerebral organoids
Source: Mol Brain. 2026 May 16;19:55. doi: 10.1186/s13041-026-01313-2 (PMC13348641; doi:10.1186/s13041-026-01313-2)
Supplement: Supplementary file 1 — Supplementary Material 1 [file 13041_2026_1313_MOESM1_ESM.zip › Supplementary Table S2.xlsx]

## Sheet: GO enrichment (Figure 1A)
DIV stage	GO ID	Description	P-value	Adjusted P-value	Gene Symbol
DIV30	GO:0021953	Central nervous system neuron differentiation	4.24E-06	0.00984412	ADARB1/EMX1/WNT7A/GRID2/PTCH1/NFIB/SOX1/SHH/EOMES/TSKU/OTP
DIV30	GO:0030900	Forebrain development	6.71E-06	0.00984412	EMX1/INHBB/WNT7A/BCAN/CCKAR/NFIB/SOX1/SSTR2/SHH/AQP1/KCNC2/EOMES/FEZF1/LRP2/TSKU/OTP
DIV30	GO:0051983	Regulation of chromosome segregation	1.76E-05	0.015439	UBE2C/NUF2/KIF2C/MAD2L1/CENPE/PTTG1/BUB1/NCAPG/CCNB1
DIV30	GO:0051304	Chromosome separation	2.10E-05	0.015439	UBE2C/TOP2A/NUF2/MAD2L1/CENPE/PTTG1/BUB1/NCAPG/CCNB1
DIV30	GO:0000280	Nuclear division	3.00E-05	0.0170265	CKS2/UBE2C/TOP2A/CHMP4C/NUF2/KIF2C/HSPA1B/MAD2L1/CENPE/AURKA/PTTG1/BUB1/RAD51AP1/ZCWPW1/CCNB2/NCAPG/CCNB1
DIV30	GO:1905818	Regulation of chromosome separation	3.48E-05	0.0170265	UBE2C/NUF2/MAD2L1/CENPE/PTTG1/BUB1/NCAPG/CCNB1
DIV30	GO:0000819	Sister chromatid segregation	8.10E-05	0.0317421	UBE2C/TOP2A/CHMP4C/NUF2/KIF2C/MAD2L1/CENPE/PTTG1/BUB1/NCAPG/CCNB1
DIV30	GO:0044772	Mitotic cell cycle phase transition	8.65E-05	0.0317421	CKS2/UBE2C/BCAT1/CHMP4C/NUF2/CCNA2/MAD2L1/CENPE/AURKA/BUB1/PRMT2/CCNB2/FOXM1/STOX1/CDK1/CCNB1
DIV30	GO:0021871	Forebrain regionalization	0.000134552	0.0338415	EMX1/SHH/EOMES/FEZF1
DIV30	GO:0007218	Neuropeptide signaling pathway	0.000235349	0.0407442	GLRA2/LTB4R/SORL1/SORCS1/SSTR2/GPR149/NXPH3
DIV35	GO:0007389	Pattern specification process	6.71E-38	6.31E-34	HES3/NRP2/VANGL2/EYA1/NRARP/RFX3/FOXN4/CELSR2/BHLHE40/CTNNBIP1/DLL4/CXXC4/BTG2/ETS2/CHRDL1/HOXA11/LHX2/HOXA10/LRP2/MEF2C/SIX2/GREM2/HES6/IRX2/DBX1/ACVRL1/GPC3/PBX3/ACVR2B/ZIC3/PCSK5/MEOX1/HOXD4/GLI3/BMP1/ISL1/DAAM2/CDON/NRP1/HOXA5/PAX2/EGR2/RNF220/TSHZ1/WNT8B/HSPB11/WNT7A/HOXC10/LEF1/FOXG1/COBL/DMRTA2/DCHS1/HOXA9/EMX2/FZD5/ZEB1/BMP5/TLL1/CHSY1/NOTCH2/HOXD9/ADGRG1/OTX2/MICAL2/AXIN2/APLNR/ASCL1/MAF…
DIV35	GO:0003002	Regionalization	6.31E-35	2.97E-31	HES3/NRP2/NRARP/FOXN4/CELSR2/BHLHE40/CTNNBIP1/DLL4/CXXC4/BTG2/ETS2/HOXA11/LHX2/HOXA10/LRP2/MEF2C/SIX2/GREM2/HES6/IRX2/DBX1/ACVRL1/GPC3/PBX3/ACVR2B/ZIC3/PCSK5/MEOX1/HOXD4/GLI3/BMP1/ISL1/CDON/NRP1/HOXA5/PAX2/EGR2/RNF220/TSHZ1/WNT8B/HSPB11/WNT7A/HOXC10/LEF1/FOXG1/COBL/DMRTA2/HOXA9/EMX2/FZD5/TLL1/CHSY1/NOTCH2/HOXD9/ADGRG1/OTX2/AXIN2/ASCL1/MAFB/SFRP1/IRX1/FEZF2/ACVR1/GDNF/IRX3/DZIP1L/CYP26C1/TBX1/EOME…
DIV35	GO:0030198	Extracellular matrix organization	2.13E-21	5.02E-18	CCDC80/SOX9/LTBP3/ADAMTS9/CCN1/KAZALD1/CFLAR/SPINK5/HSD17B12/CRTAP/COL14A1/ST7/COL5A2/ADAMTSL1/PTX3/GAS2/ADAMTS5/APP/GPM6B/NTNG2/POSTN/ELN/THSD4/EGFL6/BMP1/TGFB2/ADAMTS10/FURIN/NTN4/FBLN1/OLFML2B/NDNF/COLGALT1/PAPLN/MMP15/ADAMTS17/MMP2/CCN2/CST3/TLL1/VWA1/PXDN/TIE1/SPINT1/MATN2/NID2/ADAMTS8/COL4A6/COL28A1/COL9A3/LOXL1/GAS6/ADAMTS18/MMP16/PRDX4/LAMB2/ADAMTS19/COL4A5/COLGALT2/ITGA8/PDPN/P3H4/COL15A…
DIV35	GO:0001655	Urogenital system development	1.14E-20	1.79E-17	POU3F3/SOX9/VANGL2/RDH10/EYA1/LGR5/CTNNBIP1/CFLAR/GATA2/PODXL/HOXA11/FRAS1/WNT4/HOXA10/ANGPT1/LGR4/IQGAP1/LRP2/MEF2C/SIX2/TRAF3IP2/CD24/FBN1/BMP6/IRX2/FKBP4/FREM2/EPHB2/GFRA1/GPC3/ACVR2B/GCNT1/PCSK5/GLI3/DACT2/TGFB2/ASS1/STRA6/CDKN1B/PDGFB/NRP1/KCNJ8/PAX2/CYP26A1/SIX4/SDC1/SOX11/MYOCD/HSPB11/MMP2/RRM2B/ID4/DCHS1/HOXA9/EMX2/PROM1/JMJD6/SLIT2/FMN1/NOTCH2/HS3ST3B1/SFRP1/IRX1/KIRREL3/LIF/ACVR1/CALB1/…
DIV35	GO:0050808	Synapse organization	5.95E-20	8.00E-17	NRP2/DOCK10/MAP1B/BAIAP2/BCAN/CAST/UNC13B/LRFN5/PCDHB16/CHRDL1/TANC1/OBSL1/PCDHB2/GABRG2/TPBG/MEF2C/FARP1/SNTA1/PCDH17/FRRS1L/APP/EPHB2/SIPA1L1/NTNG2/IGFN1/PCDHB6/DIP2A/SLC6A1/RAB3A/PAK3/CAMKV/AMIGO1/NRP1/DRD1/CDH8/ACTN1/SIX4/PDZRN3/WNT7A/FZD5/SHANK2/EFNA1/CACNG2/PPFIA2/EPHB1/ELFN1/NEDD9/GRIN2B/KIRREL3/ARHGAP44/GDNF/FGF13/CTNND2/SLITRK5/SIX1/NFATC4/CACNB4/CBLN2/LAMB2/COL4A5/NTRK1/LRP8/SEZ6/CLSTN2…
DIV35	GO:0007409	Axonogenesis	7.84E-20	8.54E-17	LHX9/NRP2/CHL1/PALLD/MAP1B/CRABP2/BAIAP2/RND2/NFIB/SEMA3B/B3GNT2/ADARB1/SKIL/DPYSL5/EPHB4/VCL/LHX2/TIAM1/IFRD1/PHOX2B/POU3F2/ITGA4/SEMA5B/FN1/ARX/APP/EPHB2/SIPA1L1/NTNG2/S100B/UNC5C/UST/NIBAN2/GLI3/NOVA2/PTPRZ1/ANOS1/ISL1/RAB3A/PAK3/SEMA6A/LPAR3/SEMA5A/AMIGO1/NRP1/PAX2/CNTN4/LAMA3/EGR2/UNC5B/FZD3/SEMA3G/WNT7A/FOXG1/COBL/EFNA1/BCL11B/SLIT2/SEMA6D/EPHB1/NOTCH2/ROBO3/OTX2/TUBB2B/ARHGAP4/FEZF2/GDNF/F…
DIV35	GO:0061564	Axon development	1.73E-19	1.63E-16	LHX9/RGMA/NRP2/CHL1/CSPG5/PALLD/MAP1B/CRABP2/BAIAP2/RND2/NFIB/SEMA3B/B3GNT2/ADARB1/GRN/SKIL/DPYSL5/EPHB4/VCL/LHX2/TIAM1/IFRD1/PHOX2B/POU3F2/ITGA4/SEMA5B/FN1/ARX/APP/EPHB2/SIPA1L1/NTNG2/S100B/UNC5C/UST/NIBAN2/GLI3/NOVA2/PTPRZ1/ANOS1/ISL1/RAB3A/PAK3/SEMA6A/LPAR3/SEMA5A/AMIGO1/NRP1/PAX2/CNTN4/LAMA3/EGR2/UNC5B/FZD3/SEMA3G/KREMEN1/WNT7A/MMP2/FOXG1/COBL/EFNA1/BCL11B/SLIT2/SEMA6D/EPHB1/NOTCH2/ROBO3/OTX2…
DIV35	GO:0048562	Embryonic organ morphogenesis	6.11E-18	3.88E-15	SOX9/VANGL2/RDH10/EYA1/FOXN4/SOD1/MFAP2/GATA2/PAX5/HOXA11/MEF2C/SIX2/FBN1/EPHB2/ZIC3/HOXD4/GLI3/LRIG3/LRIG1/STRA6/SPRY2/HOXA5/PAX2/SIX4/TSHZ1/SOX11/FZD3/IRX5/FOXG1/HOXA9/FZD5/EFNA1/ZEB1/NOTCH2/HOXD9/MICAL2/APLNR/MAFB/ACVR1/CHST11/TBX2/TBX1/MMP16/PROX1/SIX1/GATA3/TBX3/OSR1/ITGA8/OTX1/HOXC4/HOXC9/CRB2/HOXB8/BMP4/TBX15/HOXB9/NTN1/HOXB6/SLITRK6/BBS5/HOXD3/WDPCP/HOXA4/SIX3/WNT1/CDH23/CCDC103/HOXB5/COL…
DIV35	GO:0048568	Embryonic organ development	6.12E-18	3.88E-15	RSPO3/SOX9/VANGL2/ADM/RDH10/EYA1/FOXN4/SOD1/MFAP2/CCN1/GATA2/PAX5/HOXA11/MEF2C/SIX2/FBN1/EPHB2/PBX3/ZIC3/PCSK5/HOXD4/GLI3/TGFB2/LRIG3/LRIG1/STRA6/PDGFB/SPRY2/TAL1/HOXA5/PAX2/SIX4/TSHZ1/SOX11/PDGFC/FZD3/IRX5/LEF1/FOXG1/COBL/HOXA9/FZD5/EFNA1/ZEB1/BMP5/NOTCH2/HOXD9/MICAL2/APLNR/TUBB2B/MAFB/SPINT1/E2F8/LIF/ACVR1/GDNF/CHST11/TBX2/TBX1/EOMES/MMP16/ZFPM2/PROX1/SIX1/GATA3/TBX3/OSR1/ITGA8/OTX1/PPP1R13L/HO…
DIV35	GO:0097485	Neuron projection guidance	6.18E-18	3.88E-15	LHX9/NRP2/CHL1/PALLD/NFIB/SEMA3B/B3GNT2/DPYSL5/EPHB4/LHX2/SEMA5B/ARX/APP/EPHB2/UNC5C/NIBAN2/GLI3/NOVA2/ANOS1/ISL1/SEMA6A/SEMA5A/NRP1/CNTN4/LAMA3/EGR2/UNC5B/FZD3/SEMA3G/FOXG1/EFNA1/BCL11B/SLIT2/SEMA6D/EPHB1/NOTCH2/ROBO3/OTX2/TUBB2B/FEZF2/GDNF/FEZ1/GATA3/LAMB2/EPHA5/NTRK1/NTN1/TBR1/LGI1/RHOG/EDN3/DPYSL4/EPHA7/SEMA3A/CRMP1/PTPRM/CNTN6/DRAXIN/VSTM2L/RELN/ISL2/SEMA3C/TUBB3/L1CAM/GBX2/NOG/LGR6/KIF5A/BD…
DIV56	GO:0061564	Axon development	1.28E-29	1.42E-25	FN1/NTN1/PTN/TUBB2B/VASH2/ROBO1/CXCL12/ROBO2/EVX1/CNR1/TNC/NCAM2/BCL11B/NRP1/NFIB/LAMA1/THY1/PLXND1/SEMA4B/EPHB1/LHX9/CDKL5/SEMA3G/NRCAM/CRMP1/PTPRZ1/RAB3A/EDNRA/POU3F2/GDNF/NEFL/NTNG1/EMB/UNC5D/ANOS1/FGF13/FEZF1/NOTCH1/JUN/ATL1/NOG/TUBB3/NPTN/KLF7/SHOX2/UNC5A/NCAM1/NGFR/FLRT3/CCKAR/DPYSL5/RAPH1/DRD2/KIF5C/RPS6KA5/GDF7/RNF165/CNTN1/SEMA3D/CDK5R1/NFASC/SIPA1L1/TCTN1/SEMA5B/GDI1/SLITRK6/SLITRK1/KRE…
DIV56	GO:0007409	Axonogenesis	1.56E-27	8.65E-24	FN1/NTN1/TUBB2B/ROBO1/CXCL12/ROBO2/EVX1/BCL11B/NRP1/NFIB/LAMA1/THY1/PLXND1/SEMA4B/EPHB1/LHX9/CDKL5/SEMA3G/NRCAM/CRMP1/PTPRZ1/RAB3A/EDNRA/POU3F2/GDNF/NEFL/NTNG1/EMB/UNC5D/ANOS1/FGF13/FEZF1/NOTCH1/ATL1/NOG/TUBB3/NPTN/KLF7/SHOX2/UNC5A/NCAM1/NGFR/FLRT3/CCKAR/DPYSL5/RAPH1/DRD2/KIF5C/RPS6KA5/GDF7/RNF165/CNTN1/SEMA3D/CDK5R1/NFASC/SIPA1L1/TCTN1/SEMA5B/GDI1/SLITRK6/SLITRK1/LMX1A/STMN1/OLFM1/CDH2/NIN/ETV1/…
DIV56	GO:0044782	Cilium organization	3.50E-23	1.29E-19	SLC9A3R1/ONECUT2/EHD2/CFAP298/DNAAF3/CDKL5/ONECUT1/DCX/CROCC/CCDC96/NOTCH1/NME5/CDK10/RSPH4A/CFAP44/TTC30A/CFAP54/CFAP410/DYNC2H1/TTC12/CFAP221/IFT46/CFAP46/SEPTIN6/IQUB/DNAH1/TRAF3IP1/TTC30B/TCTN1/CFAP206/BBS12/LRGUK/SPAG17/WWTR1/IFT22/SPAG1/ARMC9/IQCG/CFAP65/CEP83/BBOF1/CEP126/DZIP1/SPEF2/FBF1/KIF3B/DNAH7/CCDC40/SPATA6/CC2D2A/IFT81/DNAJB13/LAMA5/JHY/CFAP100/DRC7/CCDC65/HYDIN/KCTD17/STK36/IFT172…
DIV56	GO:0097485	Neuron projection guidance	2.00E-22	5.55E-19	NTN1/TUBB2B/ROBO1/CXCL12/ROBO2/EVX1/BCL11B/NRP1/NFIB/LAMA1/PLXND1/SEMA4B/EPHB1/LHX9/SEMA3G/NRCAM/CRMP1/EDNRA/GDNF/EMB/UNC5D/ANOS1/FEZF1/NOTCH1/NOG/TUBB3/NPTN/KLF7/UNC5A/NCAM1/NGFR/FLRT3/DPYSL5/KIF5C/RPS6KA5/GDF7/RNF165/CNTN1/SEMA3D/CDK5R1/NFASC/SEMA5B/LMX1A/ETV1/L1CAM/ENAH/SEMA4C/EFNA2/LAMA5/LYPLA2/SEMA3A/DCC/LAMA3/VSTM2L/PLXNA2/SEMA7A/GAP43/LAMA2/CNTN4/BMPR1B/EFNA5/PLXNA1/EPHA5/KALRN/RET/SEMA4A/…
DIV56	GO:0007411	Axon guidance	4.21E-22	9.19E-19	NTN1/TUBB2B/ROBO1/CXCL12/ROBO2/EVX1/BCL11B/NRP1/NFIB/LAMA1/PLXND1/SEMA4B/EPHB1/LHX9/SEMA3G/NRCAM/CRMP1/EDNRA/GDNF/EMB/UNC5D/ANOS1/FEZF1/NOTCH1/NOG/TUBB3/NPTN/KLF7/UNC5A/NCAM1/NGFR/FLRT3/DPYSL5/KIF5C/RPS6KA5/GDF7/RNF165/CNTN1/SEMA3D/CDK5R1/NFASC/SEMA5B/LMX1A/ETV1/L1CAM/ENAH/SEMA4C/EFNA2/LAMA5/LYPLA2/SEMA3A/DCC/LAMA3/VSTM2L/PLXNA2/SEMA7A/GAP43/LAMA2/CNTN4/BMPR1B/EFNA5/PLXNA1/EPHA5/KALRN/RET/SEMA4A/…
DIV56	GO:0043062	Extracellular structure organization	4.98E-22	9.19E-19	POSTN/COL12A1/COL6A6/COL4A2/COL5A2/PHLDB2/EGFLAM/COL4A1/ABI3BP/COL14A1/ADAMTS14/ADAMTS8/NDNF/ADAMTSL2/NID1/MMP17/COL24A1/PDGFRA/ADAMTS9/COL1A1/HMCN1/FURIN/COL9A2/COL5A1/DDR2/COL16A1/LAMA1/OLFML2A/LOXL2/COL23A1/ADAMTS4/COL3A1/COL1A2/FBLN2/TNFRSF11B/EMILIN1/CTSK/COL19A1/COL9A3/PBXIP1/ADAMTS17/NTNG1/HPN/RGCC/CAV1/TGFB2/NOTCH1/MMP14/TLL1/COLGALT2/HAS3/MMP19/DPT/KAZALD1/THSD4/LUM/RECK/SMOC2/CAV2/COL17…
DIV56	GO:0030198	Extracellular matrix organization	9.66E-22	1.53E-18	POSTN/COL12A1/COL6A6/COL4A2/COL5A2/PHLDB2/EGFLAM/COL4A1/ABI3BP/COL14A1/ADAMTS14/ADAMTS8/NDNF/ADAMTSL2/NID1/MMP17/COL24A1/PDGFRA/ADAMTS9/COL1A1/HMCN1/FURIN/COL9A2/COL5A1/DDR2/COL16A1/LAMA1/OLFML2A/LOXL2/COL23A1/ADAMTS4/COL3A1/COL1A2/FBLN2/TNFRSF11B/EMILIN1/CTSK/COL19A1/COL9A3/PBXIP1/ADAMTS17/NTNG1/HPN/RGCC/CAV1/TGFB2/NOTCH1/MMP14/TLL1/COLGALT2/HAS3/MMP19/DPT/KAZALD1/THSD4/LUM/RECK/SMOC2/CAV2/COL17…
DIV56	GO:0060271	Cilium assembly	1.51E-21	1.93E-18	ONECUT2/EHD2/CFAP298/DNAAF3/CDKL5/ONECUT1/DCX/CROCC/CCDC96/NOTCH1/NME5/CDK10/RSPH4A/CFAP44/CFAP54/CFAP410/DYNC2H1/TTC12/CFAP221/IFT46/CFAP46/SEPTIN6/IQUB/DNAH1/TRAF3IP1/TTC30B/TCTN1/CFAP206/LRGUK/SPAG17/WWTR1/IFT22/SPAG1/ARMC9/IQCG/CFAP65/CEP83/BBOF1/CEP126/DZIP1/SPEF2/FBF1/KIF3B/DNAH7/CCDC40/SPATA6/CC2D2A/IFT81/DNAJB13/LAMA5/JHY/CFAP100/DRC7/CCDC65/HYDIN/KCTD17/STK36/IFT172/CCDC103/KIF27/CFAP43/…
DIV56	GO:0050808	Synapse organization	1.57E-21	1.93E-18	NTN1/FARP1/THBS2/COL4A1/LRRTM2/SRPX2/DRP2/ROBO2/TNC/NEGR1/PPFIA2/FRRS1L/LRRN3/NRP1/ERBB4/PLXND1/LHFPL4/EPHB1/CDKL5/NEDD4/NRCAM/NRG1/RAB3A/ADGRB3/PCDH17/GDNF/NEFL/NTNG1/PCDHGC3/FGF13/EGLN1/C5AR1/YWHAZ/DLGAP3/NPTN/PPFIBP1/ARC/C1QL1/TPBG/DOCK10/FLRT3/F2R/SHISA6/ST8SIA2/SDK1/LZTS3/DRD2/ITGA3/PALM/TUBA1A/IGSF21/CDK5R1/NFASC/SIPA1L1/SPOCK2/MESD/SLITRK6/SLITRK1/SYN1/LRFN5/LMX1A/INA/LRRTM1/CDH2/L1CAM/HAP…
DIV56	GO:0045229	External encapsulating structure organization	3.58E-21	3.97E-18	POSTN/COL12A1/COL6A6/COL4A2/COL5A2/PHLDB2/EGFLAM/COL4A1/ABI3BP/COL14A1/ADAMTS14/ADAMTS8/NDNF/ADAMTSL2/NID1/MMP17/COL24A1/PDGFRA/ADAMTS9/COL1A1/HMCN1/FURIN/COL9A2/COL5A1/DDR2/COL16A1/LAMA1/OLFML2A/LOXL2/COL23A1/ADAMTS4/COL3A1/COL1A2/FBLN2/TNFRSF11B/EMILIN1/CTSK/COL19A1/COL9A3/PBXIP1/ADAMTS17/NTNG1/HPN/RGCC/CAV1/TGFB2/NOTCH1/MMP14/TLL1/COLGALT2/HAS3/MMP19/DPT/KAZALD1/THSD4/LUM/RECK/SMOC2/CAV2/COL17…
DIV90	GO:0030198	Extracellular matrix organization	2.71E-19	8.80E-16	APP/GFAP/SPINK5/CAV1/ECM2/PLG/COL18A1/AGT/FOXC1/COL8A1/ADAMTS1/HPN/FBLN2/COL2A1/VTN/TIE1/IHH/ADAMTS9/COL9A1/COL22A1/BMP2/CREB3L1/MELTF/ADAMTSL3/ADAMTSL2/MATN1/ADAMTS18/TGFB2/CTSV/TGFBI/ADAMTS12/AEBP1/MMP14/MMP9/THSD4/LAMB3/NID1/ADAMTS15/RXFP1/LCP1/PDGFRA/FOXF2/ANXA2/B4GALT1/HAS2/MMP2/EGFLAM/COL8A2/SPOCK2/KAZALD1/FBLN5/COL4A1/COL13A1/ADAMTS5
DIV90	GO:0043062	Extracellular structure organization	3.14E-19	8.80E-16	APP/GFAP/SPINK5/CAV1/ECM2/PLG/COL18A1/AGT/FOXC1/COL8A1/ADAMTS1/HPN/FBLN2/COL2A1/VTN/TIE1/IHH/ADAMTS9/COL9A1/COL22A1/BMP2/CREB3L1/MELTF/ADAMTSL3/ADAMTSL2/MATN1/ADAMTS18/TGFB2/CTSV/TGFBI/ADAMTS12/AEBP1/MMP14/MMP9/THSD4/LAMB3/NID1/ADAMTS15/RXFP1/LCP1/PDGFRA/FOXF2/ANXA2/B4GALT1/HAS2/MMP2/EGFLAM/COL8A2/SPOCK2/KAZALD1/FBLN5/COL4A1/COL13A1/ADAMTS5
DIV90	GO:0045229	External encapsulating structure organization	4.20E-19	8.80E-16	APP/GFAP/SPINK5/CAV1/ECM2/PLG/COL18A1/AGT/FOXC1/COL8A1/ADAMTS1/HPN/FBLN2/COL2A1/VTN/TIE1/IHH/ADAMTS9/COL9A1/COL22A1/BMP2/CREB3L1/MELTF/ADAMTSL3/ADAMTSL2/MATN1/ADAMTS18/TGFB2/CTSV/TGFBI/ADAMTS12/AEBP1/MMP14/MMP9/THSD4/LAMB3/NID1/ADAMTS15/RXFP1/LCP1/PDGFRA/FOXF2/ANXA2/B4GALT1/HAS2/MMP2/EGFLAM/COL8A2/SPOCK2/KAZALD1/FBLN5/COL4A1/COL13A1/ADAMTS5
DIV90	GO:0001655	Urogenital system development	2.80E-09	4.39E-06	CTSH/TNC/AGT/FOXC1/ADAMTS1/ACE/NRP1/GCNT1/TP73/BMP6/ANXA1/AR/PECAM1/BMP2/FOXD1/WNK4/FGF8/CRLF1/CER1/RET/TGFB2/MMP9/ASS1/GPC3/EPCAM/GLI1/NID1/LIN28A/PDGFRA/HAS2/RDH10/PDGFA/SOX17/MMP2/ID3/HMGCS2/GPR4/EMX2/PRDM1/COL4A1/ALDH1A2
DIV90	GO:0031589	Cell-substrate adhesion	1.78E-08	2.24E-05	TNN/S100A10/ECM2/PLG/FN1/UNC13D/COL8A1/NRP1/FBLN2/VTN/ADAMTS9/NPY/APOA1/MELTF/BCAM/LIMS2/SPRY4/PKP2/ADAMTS12/TMEFF2/MMP14/CDH13/LAMB3/NID1/ID1/FGA/ITGB4/HAS2/ITGAX/MADCAM1/VWF/EPHA1/EGFLAM/FUT1/SPOCK2/FGB/FBLN5/ITGA10/SIGLEC1/COL13A1
DIV90	GO:0050878	Regulation of body fluid levels	2.82E-08	2.74E-05	AQP4/ANO1/CAV1/APOE/LYN/PLG/FN1/PROCR/GRHL3/VTN/SERPIND1/STAT5A/TLR4/WNK4/ADAMTS18/F11R/PLCG2/DGKG/LSR/VAV1/F2/CYBA/CSRP1/MMRN1/OPRL1/NPR1/FGA/PDGFRA/VAV3/ANXA2/CD40/PLSCR1/HK2/C1QTNF1/HAS2/AQP3/VWF/PDGFA/APLN/FGB/F10
DIV90	GO:0007596	Blood coagulation	1.47E-07	8.06E-05	CAV1/APOE/LYN/PLG/FN1/PROCR/VTN/SERPIND1/TLR4/ADAMTS18/F11R/PLCG2/DGKG/VAV1/F2/CSRP1/MMRN1/FGA/PDGFRA/VAV3/ANXA2/CD40/PLSCR1/C1QTNF1/VWF/PDGFA/FGB/F10
DIV90	GO:0003018	Vascular process in circulatory system	6.12E-08	4.81E-05	SOD1/SLC19A1/CAV1/APOE/HTR1D/AGT/SLCO2B1/FOXC1/ACE/GCH1/PLVAP/BMP6/TJP3/HRH1/CASR/PTP4A3/HTR7/NPR1/SLC7A8/SLCO1C1/ACE2/SLC2A1/FGA/CBS/NTS/CDH5/ATP1A2/SLC2A13/MMP2/GPR4/FGB/NOS1
DIV90	GO:0030168	Platelet activation	9.56E-08	6.68E-05	APOE/LYN/FN1/TLR4/ADAMTS18/F11R/PLCG2/DGKG/VAV1/F2/CSRP1/MMRN1/FGA/PDGFRA/VAV3/CD40/PLSCR1/C1QTNF1/VWF/PDGFA/FGB
DIV90	GO:0042445	Hormone metabolic process	1.83E-07	8.85E-05	BACE2/CHST9/ALDH8A1/ACE/HPN/BMP6/AFP/BMP2/DGAT2/RDH16/CRYM/CYP2S1/DIO3/PCSK1/SULT2A1/SLCO1C1/SULT1E1/ACE2/PDGFRA/CRABP2/RDH10/LRAT/SULT1A1/DUOX2/ALDH1A1/UGT2B11/AKR1D1/MEP1A/ALDH1A2
DIV160	GO:0007059	Chromosome segregation	1.30E-18	1.25E-14	SYCE1/KIF18B/NUF2/KNL1/AURKB/CENPF/MKI67/SGO1/DLGAP5/NEK2/TOP2A/SFPQ/SPC24/NCAPH/BRIP1/CDC20/SMC4/NUSAP1/BUB1B/CEP85/SKA3/CDCA2/HASPIN/KIF11/HJURP/CENPE/KIF23/BUB1/SMC1A/CENPK/KIF4B/BIRC5/UBE2C/ESPL1/NDC80/ARID1A/ZWINT/FAM83D/STAG1/SMARCD1/KNTC1/NCAPG/BCL7A/KIF2C/KIF18A/SMARCC1/XRCC3/EME1/TACC3/KIF14/FANCD2/NDEL1/MRE11/RCC2/MSH4/OIP5/MND1/DDX12P/PLK1/ESCO2/ARID2/FBXO5/CCNB1/TTK/KIF4A/AGO4/TEX15/N…
DIV160	GO:0000280	Nuclear division	6.02E-18	2.89E-14	SYCE1/KIF18B/NUF2/SPIRE1/AURKB/CENPF/MKI67/SGO1/DLGAP5/NEK2/TOP2A/SPC24/NCAPH/BRIP1/MEI1/KIF15/CDC20/SMC4/NUSAP1/BUB1B/CEP85/CDCA2/HASPIN/KIF11/MYBL2/CENPE/KIF23/BUB1/SMC1A/CENPK/KIF4B/BIRC5/UBE2C/ASPM/ESPL1/NDC80/FANCA/ARID1A/ZWINT/STAG1/SMARCD1/KNTC1/NCAPG/BCL7A/KIF2C/KIF18A/SMARCC1/TPX2/XRCC3/EME1/TACC3/KIF14/FANCD2/NDEL1/ANLN/MRE11/MSH4/MND1/PLK1/ESCO2/ARID2/FBXO5/CCNB1/TTK/KIF4A/KIF20B/AGO4/…
DIV160	GO:0000819	Sister chromatid segregation	3.70E-17	1.18E-13	KIF18B/NUF2/AURKB/CENPF/SGO1/DLGAP5/NEK2/TOP2A/SFPQ/SPC24/NCAPH/CDC20/SMC4/NUSAP1/BUB1B/HASPIN/KIF11/CENPE/KIF23/BUB1/SMC1A/CENPK/KIF4B/BIRC5/UBE2C/ESPL1/NDC80/ARID1A/ZWINT/STAG1/SMARCD1/KNTC1/NCAPG/BCL7A/KIF2C/KIF18A/SMARCC1/XRCC3/TACC3/KIF14/MRE11/DDX12P/PLK1/ESCO2/ARID2/FBXO5/CCNB1/TTK/KIF4A/RMI2/PRC1/TEX14/SMC3/CDCA8/CTCF/LATS1/CDCA5/RAD51C/NIPBL/TOP2B/SPAG5/CDT1/CENPC/POGZ/SGO2/CDK5RAP2/TRIP…
DIV160	GO:0140014	Mitotic nuclear division	3.44E-16	7.36E-13	KIF18B/NUF2/AURKB/CENPF/MKI67/SGO1/DLGAP5/NEK2/SPC24/NCAPH/KIF15/CDC20/SMC4/NUSAP1/BUB1B/CEP85/CDCA2/HASPIN/KIF11/MYBL2/CENPE/KIF23/BUB1/SMC1A/CENPK/KIF4B/BIRC5/UBE2C/ESPL1/NDC80/ARID1A/ZWINT/STAG1/SMARCD1/KNTC1/NCAPG/BCL7A/KIF2C/KIF18A/SMARCC1/TPX2/XRCC3/TACC3/KIF14/NDEL1/ANLN/PLK1/ESCO2/ARID2/FBXO5/CCNB1/TTK/KIF4A/KIF20B/PKMYT1/PRC1/TEX14/SMC3/CDCA8/CDCA5/IGF2/CDC25C/NIPBL/SPAG5/CDT1/CENPC/RCC1…
DIV160	GO:0098813	Nuclear chromosome segregation	3.84E-16	7.36E-13	SYCE1/KIF18B/NUF2/KNL1/AURKB/CENPF/SGO1/DLGAP5/NEK2/TOP2A/SFPQ/SPC24/NCAPH/BRIP1/CDC20/SMC4/NUSAP1/BUB1B/HASPIN/KIF11/CENPE/KIF23/BUB1/SMC1A/CENPK/KIF4B/BIRC5/UBE2C/ESPL1/NDC80/ARID1A/ZWINT/FAM83D/STAG1/SMARCD1/KNTC1/NCAPG/BCL7A/KIF2C/KIF18A/SMARCC1/XRCC3/EME1/TACC3/KIF14/FANCD2/MRE11/RCC2/MSH4/MND1/DDX12P/PLK1/ESCO2/ARID2/FBXO5/CCNB1/TTK/KIF4A/AGO4/TEX15/RMI2/PRC1/TEX14/SMC3/CDCA8/CTCF/LATS1/CDC…
DIV160	GO:0000070	Mitotic sister chromatid segregation	2.99E-15	4.77E-12	KIF18B/NUF2/AURKB/CENPF/SGO1/DLGAP5/NEK2/SPC24/NCAPH/CDC20/SMC4/NUSAP1/BUB1B/HASPIN/KIF11/CENPE/KIF23/BUB1/SMC1A/CENPK/KIF4B/BIRC5/UBE2C/ESPL1/NDC80/ARID1A/ZWINT/SMARCD1/KNTC1/NCAPG/BCL7A/KIF2C/KIF18A/SMARCC1/XRCC3/TACC3/KIF14/PLK1/ESCO2/ARID2/FBXO5/CCNB1/TTK/KIF4A/PRC1/TEX14/SMC3/CDCA8/CDCA5/NIPBL/SPAG5/CDT1/CENPC/POGZ/SGO2/CDK5RAP2/TRIP13/NCAPD2/TUBG2/GEN1/DSCC1/KNSTRN/KIF22/SMC2/TUBG1/ZWILCH/P…
DIV160	GO:0006260	DNA replication	5.00E-12	6.84E-09	NFIB/POLE/BCL6/JADE3/POLQ/DTL/FAM111A/DNA2/CDAN1/RRM2/MCM10/CDC45/STN1/MCM7/FAM111B/ID3/GINS2/PCLAF/E2F7/CDK1/NASP/DACH1/MMS22L/EME1/GLI2/CHAF1A/PIF1/PRIM2/MCM5/MRE11/RECQL4/ESCO2/BAZ1A/FBXO5/THOC1/E2F8/RMI2/WRN/ZGRF1/MCM2/POLA1/ATAD5/SMC3/RAD51/KIN/ORC1/POLE2/TICRR/PCNA/CCNA2/RFWD3/MCM4/CDT1/BLM/WDHD1/CHEK1/INO80D/CCNE2/GINS1/CCDC88A/BRCA2/BARD1/CHTF18/FANCM/ACTR5/CDC7/GEN1/OBI1/DSCC1/ZNF365/RFC…
DIV160	GO:0006261	DNA-templated DNA replication	4.45E-11	5.33E-08	POLE/BCL6/POLQ/FAM111A/DNA2/MCM10/CDC45/MCM7/GINS2/E2F7/DACH1/MMS22L/EME1/PRIM2/MCM5/MRE11/RECQL4/BAZ1A/FBXO5/THOC1/E2F8/WRN/ZGRF1/MCM2/POLA1/ATAD5/RAD51/ORC1/POLE2/TICRR/PCNA/RFWD3/MCM4/CDT1/BLM/WDHD1/CCNE2/GINS1/BRCA2/BARD1/CHTF18/FANCM/CDC7/GEN1/DSCC1/ZNF365/RFC4/MCM8/GINS4/ALYREF/DBF4/TIMELESS/MCM3/TRAIP/WIZ/BRCA1/PRIM1/HELB
DIV160	GO:1903046	Meiotic cell cycle process	8.04E-11	8.56E-08	SYCE1/NUF2/SPIRE1/SGO1/TOP2A/NCAPH/BRIP1/MEI1/CDC20/SMC4/BUB1B/BUB1/SMC1A/ASPM/ESPL1/NDC80/FANCA/STAG1/KIF18A/EME1/FANCD2/MRE11/MSH4/MND1/PLK1/FBXO5/TTK/EDNRA/AGO4/TEX15/WNT5A/RAD54L/TEX14/SMC3/RAD51/CKS2/CCNB2/RAD51C/CDC25C/TOP2B/RAD51AP1/CENPC/MASTL/CALR/SGO2/CCNE2/BRCA2/GPR3/AURKA/TRIP13/ANKLE1/NCAPD2/FANCM/TUBG2/FIGNL1/SMC2/PSMC3IP/TUBG1/SYCE3/CDC25A/PTTG1/MSH6/STAG3/CNTD1/MSX2/PLCB1/BTBD18/T…
DIV160	GO:0051983	Regulation of chromosome segregation	1.25E-10	1.15E-07	NUF2/AURKB/CENPF/MKI67/DLGAP5/SPC24/NCAPH/CDC20/SMC4/BUB1B/CDCA2/HASPIN/CENPE/BUB1/BIRC5/UBE2C/ESPL1/NDC80/ARID1A/ZWINT/SMARCD1/KNTC1/NCAPG/BCL7A/KIF2C/SMARCC1/XRCC3/TACC3/RCC2/PLK1/ARID2/FBXO5/CCNB1/TTK/RMI2/TEX14/CDCA8/CDT1/CDK5RAP2/TRIP13/GEN1/SMC2/ZWILCH/PBRM1/RAD18/ARID1B/PTTG1/NCAPG2/WAPL

## Sheet: KEGG enrichment (Figure 1B)
DIV stage	KEGG ID	Description	P-value	Adjusted P-value	Gene Symbol
DIV30	hsa04914	Progesterone-mediated oocyte maturation	0.00011173	0.0196645	CCNA2/MAD2L1/AURKA/BUB1/CCNB2/CDK1/CCNB1
DIV30	hsa04114	Oocyte meiosis	0.000448449	0.0394635	MAD2L1/AURKA/PTTG1/BUB1/CCNB2/CDK1/CCNB1
DIV30	hsa04110	Cell cycle	0.000962284	0.056454	CCNA2/MAD2L1/PTTG1/BUB1/CCNB2/CDK1/CCNB1
DIV30	hsa04340	Hedgehog signaling pathway	0.00226827	0.0998039	PTCH1/SHH/SCUBE2/LRP2
DIV30	hsa04080	Neuroactive ligand-receptor interaction	0.0106853	0.376121	ADM2/GLRA2/GRID2/LTB4R/CCKAR/PTGER3/SSTR2/GRIN2B/GLP1R
DIV30	hsa04218	Cellular senescence	0.019935	0.542024	CCNA2/CCNB2/FOXM1/CDK1/CCNB1
DIV30	hsa00900	Terpenoid backbone biosynthesis	0.0216356	0.542024	HMGCR/HMGCS1
DIV30	hsa05217	Basal cell carcinoma	0.0246375	0.542024	WNT7A/PTCH1/SHH
DIV30	hsa04115	p53 signaling pathway	0.038502	0.752928	CCNB2/CDK1/CCNB1
DIV35	hsa05410	Cardiomyopathy	2.20E-10	3.69E-08	ITGB8/CACNG7/ITGA4/SNTA1/TGFB2/SNTB1/DMD/ITGA2/CACNA1C/CACNG2/PRKAG2/CACNG8/SLC8A1/DTNA/CACNB4/ITGA8/IGF1/PRKAB1/CACNA2D1/ITGA5/CACNG6/ITGA9/PRKAB2/CACNA2D3/TPM2/MYH7/ITGA11/ITGA6/TGFB3/TNNC1/SLC8A2/CACNA1D/TTN/SSPN/SGCG/CACNA1S/ITGB4/SGCD/CACNA2D4
DIV35	hsa04310	Wnt signaling pathway	9.79E-10	8.22E-08	RSPO3/VANGL2/PLCB1/FZD8/LGR5/CTNNBIP1/CXXC4/CCND2/ROR1/WNT4/LGR4/TLE1/DKK2/PLCB4/PLCB3/MAPK10/DAAM1/DAAM2/VANGL1/FZD4/TBL1X/WNT8B/FZD3/WNT7A/LEF1/RSPO2/APCDD1/FZD5/RSPO1/AXIN2/ROR2/SFRP1/PRICKLE4/PRICKLE1/CTNND2/WIF1/NFATC4/SERPINF1/NFATC2/FOSL1/TCF7/MAPK8/DKK1/NFATC1/FZD9/WNT1/LGR6/RNF43/FRZB/PPP3CC/TLE6/FZD1/NKD1/SFRP4/RAC2
DIV35	hsa04724	Glutamatergic synapse	3.21E-08	1.80E-06	GNG2/PLCB1/GNAO1/GRIN3A/ADCY2/GRIA1/PLCB4/GRIA2/PLCB3/ITPR1/GRIK1/GRIN2D/ITPR2/GRK3/GRIN3B/GRM2/ADCY4/CACNA1C/GRIA4/SHANK2/DLGAP1/SLC17A7/GRIN2B/PLD1/GRM7/GRM8/SLC1A1/CACNA1A/SLC38A3/GNB4/GRIN2A/SLC38A1/GNG12/CACNA1D/GRM3/PPP3CC/SLC1A2/GNGT1/ITPR3
DIV35	hsa04360	Axon guidance	6.87E-08	3.30E-06	RGMA/CXCR4/SEMA3B/DPYSL5/EPHB4/WNT4/SEMA5B/MET/EPHB2/NTNG2/UNC5C/SSH3/NTN4/PAK3/SEMA6A/SEMA5A/NRP1/UNC5B/FZD3/SEMA3G/EFNA1/SLIT2/SEMA6D/EPHB1/ROBO3/RND1/RGS3/PIK3R1/NFATC4/NFATC2/EPHA5/SRGAP1/NTN1/EPHA7/ABLIM3/SEMA3A/MYL5/SEMA3C/FES/L1CAM/RHOD/PPP3CC/PLCG2/EPHB6/MYL9/SLIT1/NTNG1/UNC5A/PAK5/SEMA3F/ROBO2/CXCL12/RAC2
DIV35	hsa05033	Nicotine addiction	8.39E-08	3.52E-06	GABRG2/GRIN3A/GRIA1/SLC32A1/GRIA2/GABRA4/CACNA1B/GRIN2D/CHRNA4/GRIN3B/GRIA4/SLC17A7/GRIN2B/GABRB2/GABRA5/GABRR1/CACNA1A/GABRB3/GRIN2A/CHRNB2
DIV35	hsa04020	Calcium signaling pathway	3.19E-07	1.19E-05	CXCR4/PLCB1/GRIN3A/ADCY2/MET/TACR1/PLCB4/PLCB3/MYLK/ERBB3/ITPR1/PDGFB/DRD1/TGFA/CACNA1B/GRIN2D/CHRM3/PDGFC/ITPR2/STIM1/GRIN3B/ADCY4/CACNA1C/NOS3/CACNA1G/FGF17/GRIN2B/SLC8A1/GDNF/FGF7/CACNA1I/PTGFR/PLCD4/NFATC4/NFATC2/P2RX6/NTRK1/ATP2B4/FGFR3/EGF/NFATC1/CACNA1A/VEGFD/GRPR/BDKRB2/GRIN2A/SLC25A4/HGF/TNNC1/SLC8A2/HTR2B/CACNA1D/LTB4R2/AVPR1B/CHRM2/PPP3CC/PLCG2/P2RX3/ATP2B1/NOS2/HTR2C/P2RX7/CACNA1S/FGF…
DIV35	hsa04728	Dopaminergic synapse	6.62E-07	2.22E-05	GNG2/PLCB1/PPP1CC/GNAO1/GRIA1/PLCB4/GRIA2/PLCB3/MAPK10/ITPR1/FOS/DRD1/SLC18A1/MAOA/CACNA1B/ITPR2/CREB3L2/CACNA1C/GRIA4/GRIN2B/CREB5/PPP1R1B/PPP2R3B/MAPK8/PPP2R2C/ARRB1/SCN1A/CACNA1A/GNB4/KCNJ6/GRIN2A/TH/KIF5A/GNG12/CACNA1D/MAOB/MAPK13/PPP3CC/GNGT1/ITPR3
DIV35	hsa05202	Transcriptional misregulation in cancer	2.18E-06	6.66E-05	EYA1/ARNT2/PAX7/PAX5/CCND2/HOXA11/HOXA10/CDKN1A/PAX3/MEF2C/SLC45A3/MITF/MET/BCL6/IGFBP3/PBX3/BCL2L1/CDKN1B/GADD45G/PLAT/SIX4/HMGA2/LMO2/HOXA9/PROM1/BCL11B/ZEB1/SPINT1/TSPAN7/RXRG/SIX1/ERG/NTRK1/IGF1/FOXO1/H3C10/MAF/AFF1/KDM6A/DDIT3/CCNT1/PLAU/IL2RB/MLLT3/ETV5/FLI1/TGFBR2/MEIS1/MDM2/TRAF1/GADD45B
DIV35	hsa04010	MAPK signaling pathway	4.41E-06	0.000110829	MECOM/CACNG7/ANGPT1/MEF2C/MET/NTF3/MAPK10/RPS6KA3/ERBB3/TGFB2/PDGFB/CDC25B/GADD45G/FOS/TGFA/CACNA1B/DUSP16/PDGFC/NR4A1/CACNA1C/EFNA1/CACNG2/MAP3K6/CACNA1G/FGF17/CACNG8/MAPKAPK3/GDNF/FGF7/CACNA1I/NTF4/CACNB4/NTRK1/MAP3K21/DUSP7/PTPN5/IGF1/FGFR3/RASGRP1/EGF/MAPK8/TAB2/ARRB1/CACNA2D1/HSPB1/DUSP4/NFATC1/CACNG6/CACNA1A/VEGFD/CACNA2D3/DDIT3/MKNK1/MAPKAPK5/RASGRP3/RASGRF1/BDNF/DUSP1/HGF/TGFB3/GNG12/CACN…
DIV35	hsa04727	GABAergic synapse	4.62E-06	0.000110829	ABAT/GNG2/GAD1/GNAO1/GABRG2/ADCY2/GAD2/SLC32A1/SLC6A1/GABRA4/CACNA1B/ADCY4/CACNA1C/GABRB2/GABRA5/SLC6A11/SLC12A5/GABRR1/CACNA1A/GPHN/SLC38A3/GABRB3/GNB4/KCNJ6/SLC38A1/GNG12/CACNA1D/GNGT1/CACNA1S
DIV56	hsa05412	Cardiomyopathy	4.30E-11	7.31E-09	CACNA2D1/ITGA11/LAMA1/CACNA2D2/ITGA2/CACNG3/ITGA1/TCF7/ITGB6/ATP2A3/ITGA3/CDH2/DSP/DMD/SSPN/LAMA2/ACTN3/ACTN2/LMNA/SNTB1/TCF7L1/CACNB4/SNTB2/CACNA1C/ITGA4/ITGA8/CACNG8/CACNG7/CACNA2D4/CACNB3/ITGB3/CACNG2/SNTA1/SLC8A3/SLC8A1/CACNA2D3/CACNG5/DSC2/SGCG/SGCE/CACNB1/DES/ITGA6/DSG2/CACNA1F/RYR2/ITGB5/DTNA/SGCZ/CACNA1D/SLC8A2/CACNG6/CACNG4
DIV56	hsa04360	Axon guidance	5.67E-10	6.43E-08	NTN1/ROBO1/CXCL12/ROBO2/NRP1/SEMA4B/EPHB1/SEMA3G/PIK3R1/NTNG1/UNC5D/UNC5A/DPYSL5/GDF7/MYL5/SEMA3D/SEMA5B/PAK5/GNAI1/L1CAM/ENAH/SEMA4C/EFNA2/MYL9/SEMA3A/DCC/PLXNA2/SEMA7A/RHOD/TRPC6/ABLIM3/BMPR1B/EFNA5/PLXNA1/EPHA5/SEMA4A/EPHA8/FES/TRPC4/SEMA4F/SMO/PRKCA/PAK1/MAPK1/SLIT2/DPYSL2/EPHA4/PLXNB2/PIK3CA/EPHB2/RAC3/RND1/PLCG2/WNT5B/EFNA4/PIK3CD/UNC5C/FYN/SRGAP1/SSH3/NTN4/BOC/PAK3/PIK3R3/SRC/SEMA4G/SEMA3F…
DIV56	hsa04512	ECM-receptor interaction	1.04E-09	7.29E-08	FN1/COL6A6/COL4A2/THBS2/COL4A1/COL1A1/TNC/COL9A2/ITGA11/LAMA1/LAMA4/COL1A2/THBS1/COL9A3/ITGA2/ITGA1/LAMC3/ITGB6/ITGA3/COL4A6/NPNT/LAMA5/LAMA3/FRAS1/LAMA2/COL9A1/COL4A5/FREM2/COL6A2/SDC1/SDC4/ITGA4/FREM1/COL6A5/ITGA8/ITGB3/COL6A3/TNR/TNN/SPP1/SV2C/CD44/SV2A/HSPG2/HMMR/ITGA6/LAMB1/ITGB5/THBS3/LAMC2/COMP/SV2B
DIV56	hsa04814	Motor proteins	1.24E-09	7.29E-08	TUBB2B/CENPE/TUBB2A/KIF20A/KIF2C/TPM4/MYO1B/STARD9/KIF23/KIF26B/DNAH9/TUBB4A/KIF18B/KIF21B/TUBB6/KIF26A/TUBB3/KLC1/TNNI3/MYO1C/KIF15/KIF3C/DYNC2H1/MYO1D/DNAH11/KIF5C/DCTN2/DNAH1/MYL5/TUBA1A/DNAH6/KIF3B/KIF14/DNAH7/DNAH10/MYO1H/MYO1F/MYL9/KIF6/KIF27/DNAH12/DYNC1I1/MYH14/DNAH3/KIF18A/KIF19/KIF20B/TUBB8/KIF5A/MYO5C/MYO5A/DNALI1/DNAI1/DYNLL1/KIF9/TNNT1/DYNLRB2/KIF12/DYNC1I2/BICDL1/KIFC3/MYH7/MYO3B/KI…
DIV56	hsa04724	Glutamatergic synapse	2.32E-09	1.13E-07	GRIA2/ITPR3/GNB4/GNAO1/ITPR2/ADCY3/SLC17A6/GRIK3/GRK3/GNG4/PLCB4/GRM3/LZTS3/GNG3/GNAI1/GRM2/GRIA4/PLCB1/GRIK2/GRIN3B/SLC38A2/GRIA1/GRM4/CACNA1A/ADCY2/GNG2/CACNA1C/KCNJ3/GRIN2B/GRM6/SHANK1/PRKCA/GRM8/MAPK1/GNG8/SLC17A8/ADCY7/GRIK4/SLC1A1/SLC1A2/GRIN1/PLA2G4F/DLGAP1/GRIN3A/ADCY8/ADCY5/PLD2/GLS/GRM7/GNAI2/PLA2G4C/SLC38A1/PPP3CA/PLCB2/SLC38A3/GNB3/SLC1A7/CACNA1D/GNG12/GRIN2D/PLD1/GRM1
DIV56	hsa04010	MAPK signaling pathway	4.31E-08	1.63E-06	PDGFD/PTPN5/CACNA2D1/PDGFRA/KITLG/ERBB4/CACNA2D2/GDNF/NR4A1/KIT/CACNG3/TGFB2/JUN/NGFR/EGFR/RPS6KA5/TGFBR2/MKNK1/MAPK13/RASA2/STMN1/MAP3K5/DUSP6/EFNA2/TNFRSF1A/MAP2K5/MAP3K8/MAP4K4/MAPK8IP2/EFNA5/DUSP7/GADD45G/CACNA1A/IRAK1/RET/MAPKAPK3/CACNA1G/MAPK8/CACNB4/CACNA1C/MYC/NTF3/ARRB1/MAP3K12/MECOM/RASGRP2/DUSP8/ERBB2/PRKCA/NRTN/JUND/PAK1/MAPK1/CRKL/FGFR1/PPM1B/MEF2C/NGF/CACNG8/CACNG7/CACNA2D4/CACNB3/G…
DIV56	hsa04725	Cholinergic synapse	1.22E-06	4.15E-05	ITPR3/GNB4/GNAO1/ITPR2/CREB5/ADCY3/KCNQ2/PIK3R1/CAMK4/GNG4/PLCB4/SLC18A3/KCNQ3/GNG3/GNAI1/KCNJ6/PLCB1/CHRNA4/CACNA1A/KCNJ2/ACHE/CREB3L1/ADCY2/GNG2/CACNA1C/KCNJ3/PRKCA/MAPK1/GNG8/PIK3CA/ADCY7/SLC5A7/PIK3CD/CHRNB2/FYN/KCNJ4/JAK2/PIK3R3/ADCY8/CACNA1B/ADCY5/CHRM1/CAMK2A/GNAI2/BCL2/CHRM4/KCNJ12/PLCB2/CACNA1F/CHRNB4/CHRNA3/GNB3/CAMK2D/ATF4/CACNA1D/GNG12
DIV56	hsa04020	Calcium signaling pathway	1.43E-06	4.43E-05	PDGFD/ITPR3/PDGFRA/ITPR2/ERBB4/ADCY3/CAMK4/EDNRA/NTSR1/GDNF/PLCB4/ORAI3/EGFR/CCKAR/F2R/ATP2A3/GRPR/BDKRB2/ATP2B1/STIM1/PLCB1/GRIN3B/TPCN2/MYLK4/CACNA1A/RET/P2RX4/PHKA2/CACNA1G/ADCY2/CACNA1C/P2RX6/NTRK3/GRIN2B/PDE1A/ERBB2/PRKCA/FGFR1/NGF/ADCY7/PTGFR/PLCG2/ERBB3/CALML4/EGF/GRIN1/SLC8A3/SLC8A1/ATP2B2/TBXA2R/GRIN3A/VEGFC/ATP2B3/HRC/ADCY8/CACNA1B/P2RX3/MCU/FGF3/ADORA2B/EDNRB/PTK2B/CHRM1/STIM2/AGTR1/TA…
DIV56	hsa04974	Protein digestion and absorption	3.97E-06	0.000112499	COL12A1/COL6A6/COL4A2/COL5A2/COL4A1/COL14A1/COL21A1/COL24A1/COL1A1/COL20A1/COL9A2/COL5A1/COL16A1/COL23A1/COL3A1/COL1A2/COL19A1/COL9A3/SLC7A8/ATP1A3/MME/COL17A1/COL4A6/COL13A1/COL5A3/SLC38A2/ATP1B2/KCNJ13/COL9A1/COL4A5/COL18A1/COL6A2/COL25A1/COL26A1/COL6A5/SLC16A10/SLC1A1/SLC8A3/SLC8A1/COL6A3/ATP1A4/COL27A1/COL15A1/XPNPEP2/KCNK5/CTRL/PRCP/SLC9A3/SLC8A2/SLC15A1/COL8A2
DIV56	hsa04350	TGF-beta signaling pathway	1.09E-05	0.000286323	DCN/BAMBI/INHBA/ID1/FST/THBS1/TGFB2/NOG/ACVR2B/TF/THSD4/CHRD/ID3/BMP5/GDF7/TGFBR2/RGMB/GDF5/GREM2/FMOD/ZFYVE16/GREM1/PITX2/BMPR1B/NODAL/INHBE/MYC/TFR2/LTBP1/MAPK1/FBN1/ACVR2A/PPP2R1B/SKI/BMP8A/RBL1/ID4/EMP3/LRRC32/TGFBR1/SMAD9/HDAC2/BMP7/RGMA/SMAD3/HFE/BMP2/TGIF1/LEFTY1/BMP8B/TGFB1
DIV90	hsa04610	Complement and coagulation cascades	1.35E-07	4.03E-05	PLG/PROCR/C1R/VTN/SERPIND1/A2M/C7/SERPINA5/F2/CD55/CFH/FGA/ITGAX/C3/VWF/FGB/F10
DIV90	hsa04080	Neuroactive ligand-receptor interaction	6.27E-06	0.000800437	GPR50/TRH/HTR1D/PLG/BRS3/AGT/LTB4R/NMB/NPFFR1/GRIN3B/GRIN2A/NPY/VIPR2/GLP1R/GRM1/HRH1/GRIN2C/F2/IAPP/HTR7/OPRL1/CRH/GABRG1/RXFP1/NTS/LPAR3/C3/SSTR1/APLN/KISS1R/GRIK3/NMS/POMC/GABRG3/MAS1
DIV90	hsa04512	ECM-receptor interaction	9.25E-05	0.00689088	COL6A1/TNN/TNC/FN1/COL2A1/VTN/COL9A1/COL6A2/LAMB3/ITGB4/VWF/ITGA10/COL4A1
DIV90	hsa04510	Focal adhesion	0.000147028	0.00730237	COL6A1/TNN/TNC/CAV1/FN1/COL2A1/VTN/FLT4/COL9A1/VAV1/COL6A2/LAMB3/PDGFRA/VAV3/PPP1R12C/ITGB4/VWF/PDGFA/EMP1/ITGA10/COL4A1
DIV90	hsa04979	Cholesterol metabolism	0.000262402	0.0111708	APOE/APOC1/APOA1/APOA4/SOAT2/APOA2/LIPC/APOB/APOC3
DIV90	hsa04024	cAMP signaling pathway	0.000636625	0.0237143	HTR1D/GRIN3B/TNNI3/GRIN2A/CREB3L3/NPY/CREB3L1/VIPR2/GLP1R/CNGB1/VAV1/GRIN2C/NPR1/GLI1/CRH/VAV3/ATP1A2/PDE4C/SSTR1/BDNF/POMC
DIV90	hsa04151	PI3K-Akt signaling pathway	0.00077002	0.0254962	IFNAR1/IFNAR2/COL6A1/TNN/TNC/FN1/COL2A1/VTN/FLT4/CREB3L3/PIK3R5/COL9A1/TLR4/CREB3L1/FGF8/RET/COL6A2/LAMB3/PDGFRA/ITGB4/OSMR/LPAR3/VWF/PDGFA/FGF4/SGK2/BDNF/ITGA10/COL4A1
DIV90	hsa00980	Cytochrome P450 Metabolites	0.00183386	0.0546491	CBR1/CYP2E1/CBR3/MGST2/CYP2S1/SULT2A1/GSTA1/UGT2B11/GSTA2/ALDH3B1
DIV90	hsa04614	Renin-angiotensin system	0.00244387	0.0662067	AGT/ACE/ACE2/ANPEP/MAS1
DIV90	hsa04060	Cytokine-cytokine receptor interaction	0.0042205	0.104809	IFNAR1/IL10RB/IFNAR2/IFNGR2/GDF10/CXCL16/GDF5/BMP6/BMP2/BMP8A/XCL1/IL18R1/TNFSF9/IFNLR1/TGFB2/CD70/TNFRSF8/TNFSF12/GDF3/CD40/OSMR/CD4/TNFRSF11A
DIV160	hsa04110	Cell cycle	7.57E-13	2.57E-10	KNL1/AURKB/SGO1/CREBBP/TFDP2/E2F2/CDC20/BUB1B/BUB1/E2F1/SMC1A/CDC45/EP300/ESPL1/MCM7/NDC80/CDK6/STAG1/CDK1/GADD45A/MCM5/PLK1/ESCO2/FBXO5/CCNB1/TTK/PKMYT1/MCM2/RBL1/SMC3/ORC1/CDCA5/CCNB2/TICRR/PCNA/CCNA2/CDC25C/NIPBL/MCM4/CDT1/SMAD4/CHEK1/CCNE2/TRIP13/PPP2R5B/PRKDC/CDKN2C/CDC7/HDAC2/PPP2R5A/CDKN2B/SKP2/MTBP/GADD45G/DBF4/CDC25A/MCM3/PTTG1/YWHAH/CCND2/WAPL
DIV160	hsa04066	HIF-1 signaling pathway	0.000151873	0.0174789	GAPDH/PFKL/PGK1/VEGFA/EGLN1/SLC2A1/ENO2/CREBBP/ENO1/HK2/ALDOC/HK1/HMOX1/EP300/PFKFB3/LDHAL6A/SERPINE1/IGF1R/IL6R/IFNGR2/TLR4/NPPA/ALDOA/PIK3R3/PFKP/MAP2K1/ANGPT2/PLCG1/MAPK3/EGF/CAMK2B/PIK3R2
DIV160	hsa05166	Human T-cell leukemia virus 1 infection	0.000182594	0.0174789	SLC2A1/CREBBP/HLA-C/ICAM1/E2F2/CDC20/CD4/BUB1B/E2F1/HLA-B/EP300/ESPL1/VDAC1/NFKBIA/ETS2/NFATC3/TNFRSF1A/TRRAP/HLA-DPB1/ADCY2/EGR1/MAP3K1/CCNB2/CCNA2/HLA-A/TGFBR1/PIK3R3/MAP2K1/CALR/CANX/SMAD4/CHEK1/CREB1/CCNE2/CDKN2C/MAPK3/CDKN2B/JAK3/MAPK9/CREB5/TNFRSF13C/HLA-E/HLA-DRB1/PTTG1/ADCY8/CREB3L1/HLA-DRB5/PIK3R2/PRKACA/SLC25A4/CCND2/MSX2/TCF3/IL15RA/NRP1
DIV160	hsa04550	Regulating pluripotency of stem cells	0.000206241	0.0174789	DLX5/PAX6/MEIS1/ACVR2B/ID3/WNT7A/FZD2/WNT10A/KAT6A/IGF1R/FGFR4/FZD8/FZD4/WNT5A/ISL1/ID1/INHBB/PIK3R3/SETDB1/OTX1/MAP2K1/SMAD4/RAF1/FZD3/WNT9A/FGFR2/SMARCAD1/MAPK3/REST/ACVR2A/FGFR1/JAK3/WNT2B/JARID2/ZFHX3/NODAL/PIK3R2/FGFR3/TCF3
DIV160	hsa03030	DNA replication	0.000534705	0.036253	POLE/DNA2/MCM7/PRIM2/MCM5/MCM2/POLA1/POLE2/PCNA/MCM4/RFC4/RNASEH2B/MCM3/PRIM1
DIV160	hsa04218	Cellular senescence	0.00130674	0.0632833	MAP2K6/HLA-C/E2F2/FOXM1/MYBL2/CXCL8/E2F1/HLA-B/CDK6/VDAC1/CDK1/GADD45A/NFATC3/SERPINE1/MRE11/LIN9/CCNB1/RBL1/CCNB2/CCNA2/HLA-A/TGFBR1/PIK3R3/SQSTM1/MAP2K1/CHEK1/CCNE2/RAF1/ITPR1/RASSF5/MAPK3/CDKN2B/GADD45G/CDC25A/HLA-E/IL1A/PIK3R2/SLC25A4/CCND2
DIV160	hsa05165	Human papillomavirus infection	0.00214525	0.0909049	VEGFA/IFNAR2/COL6A1/CREBBP/HLA-C/ITGA5/E2F1/PTGS2/NOTCH2/HLA-B/EP300/CDK6/WNT7A/HES6/TNFRSF1A/IFNAR1/FZD2/THBS2/COL4A1/MFNG/WNT10A/FZD8/FZD4/JAG1/WNT5A/PKM/RBL1/CCNA2/MAML1/HLA-A/PIK3R3/MAP2K1/NOTCH1/LAMC2/CREB1/THBS1/CCNE2/RAF1/FZD3/LAMA3/WNT9A/PPP2R5B/TUBG2/HES7/HDAC2/MAPK3/PPP2R5A/COL9A3/THBS3/ITGA3/WNT2B/ITGB3/TUBG1/CREB5/IRF1/ATP6V1E1/PPP2R3A/EGF/ISG15/HLA-E/ATP6V0C/PATJ/ITGB7/TRADD/CREB3L1/…
DIV160	hsa04919	Thyroid hormone signaling pathway	0.00269432	0.0915503	PFKL/RCAN1/SLC2A1/CREBBP/PLCD1/DIO2/NOTCH2/EP300/MED1/MED17/NCOA3/PIK3R3/PFKP/MAP2K1/NOTCH1/MED12/DIO3/RAF1/PLCG1/SLC9A1/MED13L/HDAC2/MAPK3/ITGB3/RCAN2/PFKFB2/MED13/PIK3R2/PRKACA/PLCB1/PLCB4
DIV160	hsa03082	ATP-dependent chromatin remodeling	0.0027006	0.0915503	MORF4L2/SRCAP/ARID1A/SMARCD1/BCL7A/BPTF/SMARCC1/TRRAP/EP400/CECR2/ARID2/BAZ1A/BAZ2A/MACROH2A2/EPC1/H2AC17/CHD3/INO80D/EPC2/BICRA/MTA2/BAZ2B/ACTR5/H2AC8/HDAC2/PBRM1/SS18L1/ARID1B/PHF6/CDK2AP2
DIV160	hsa04360	Axon guidance	0.00477602	0.117379	EFNB2/TRPC4/PTCH1/EPHA7/NTN4/EFNB1/NFATC3/LIMK1/EPHB2/SHH/EPHA4/WNT5A/EPHA5/MYL9/UNC5B/PLXNA2/PIK3R3/SRGAP1/RAF1/FZD3/ROCK1/PLCG1/UNC5A/SEMA4G/EPHA1/MAPK3/ROBO2/RGMA/EPHA6/PAK5/MYL12A/SEMA6C/CAMK2B/SEMA3E/SSH2/PIK3R2/EFNA2/RYK/PLXNB3/PAK2/EPHB6/NRP1

## Sheet: GO enrichment (Figure 3A)
DIV stage	GO ID	Description	P-value	Adjusted P-value	Gene Symbol
DIV30	GO:0051983	Regulation of chromosome segregation	1.51E-06	0.00173013	BUB1/CCNB1/CENPE/KIF2C/MAD2L1/NCAPG/NUF2/PTTG1/UBE2C
DIV30	GO:0044772	Mitotic cell cycle phase transition	1.96E-06	0.00173013	AURKA/BCAT1/BUB1/CCNA2/CCNB1/CCNB2/CDK1/CENPE/CHMP4C/CKS2/FOXM1/MAD2L1/NUF2/PRMT2/STOX1/UBE2C
DIV30	GO:0000280	Nuclear division	2.43E-06	0.00173013	AURKA/BUB1/CCNB1/CCNB2/CENPE/CHMP4C/CKS2/KIF2C/MAD2L1/NCAPG/NUF2/PTTG1/RAD51AP1/TOP2A/UBE2C/ZCWPW1
DIV30	GO:0000819	Sister chromatid segregation	4.88E-06	0.00231518	BUB1/CCNB1/CENPE/CHMP4C/KIF2C/MAD2L1/NCAPG/NUF2/PTTG1/TOP2A/UBE2C
DIV30	GO:0000070	Mitotic sister chromatid segregation	7.68E-06	0.00312334	BUB1/CCNB1/CENPE/CHMP4C/KIF2C/MAD2L1/NCAPG/NUF2/PTTG1/UBE2C
DIV30	GO:0098813	Nuclear chromosome segregation	1.48E-05	0.00528598	BUB1/CCNB1/CENPE/CHMP4C/KIF2C/MAD2L1/NCAPG/NUF2/PTTG1/TOP2A/UBE2C/ZCWPW1
DIV30	GO:0140013	Meiotic nuclear division	3.42E-05	0.00811027	AURKA/BUB1/CCNB2/CKS2/NUF2/PTTG1/RAD51AP1/TOP2A/ZCWPW1
DIV30	GO:0044839	Cell cycle G2/M phase transition	4.86E-05	0.0104007	AURKA/CCNA2/CCNB1/CCNB2/CDK1/CHMP4C/FOXM1/STOX1
DIV30	GO:0090068	Positive regulation of cell cycle process	6.15E-05	0.0104007	AURKA/CCNB1/CDK1/MAD2L1/NCAPG/PBK/RAD51AP1/STOX1/TBX2/UBE2C
DIV30	GO:1903046	Meiotic cell cycle process	6.81E-05	0.0106576	AURKA/BUB1/CCNB2/CKS2/NUF2/PTTG1/RAD51AP1/TOP2A/ZCWPW1
DIV35	GO:0007389	Pattern specification process	1.90E-28	1.69E-24	ACVR1/ACVR2A/ACVR2B/ACVRL1/ALDH1A2/ANKS6/ARC/ASCL1/ATP6AP2/AXIN2/BARX1/BBS5/BHLHE40/BMP1/BMP4/BTG2/CCDC103/CDON/CDX2/CELSR2/CFAP52/CHRD/CHSY1/COBL/CRB2/CTNNBIP1/CXXC4/DBX1/DCHS1/DDIT3/DISP1/DKK1/DLL4/DLX1/DLX2/DNAI1/DYNC2H1/DZIP1L/EGR2/EN1/EOMES/ETS2/EYA1/FOXG1/FOXN4/FST/FZD5/GBX2/GDNF/GLI3/GPC3/GREM2/HES3/HES6/HOXA10/HOXA11/HOXA3/HOXA4/HOXA5/HOXB5/HOXB6/HOXB7/HOXB8/HOXB9/HOXC10/HOXC4/HOXC5/HOXC6…
DIV35	GO:0003002	Regionalization	6.72E-28	2.98E-24	ACVR1/ACVR2A/ACVR2B/ACVRL1/ALDH1A2/ARC/ASCL1/ATP6AP2/AXIN2/BARX1/BHLHE40/BMP1/BMP4/BTG2/CDON/CDX2/CELSR2/CHRD/CHSY1/COBL/CRB2/CTNNBIP1/CXXC4/DBX1/DDIT3/DISP1/DKK1/DLL4/DLX1/DLX2/DYNC2H1/DZIP1L/EGR2/EN1/EOMES/ETS2/FOXG1/FOXN4/FZD5/GBX2/GDNF/GLI3/GPC3/GREM2/HES3/HES6/HOXA10/HOXA11/HOXA3/HOXA4/HOXA5/HOXB5/HOXB6/HOXB7/HOXB8/HOXB9/HOXC10/HOXC4/HOXC5/HOXC6/HOXC9/HOXD11/HOXD8/HOXD9/HSPB11/IFT57/IRX1/IRX…
DIV35	GO:0061564	Axon development	1.20E-20	3.07E-17	ADARB1/APOE/APP/ARHGAP4/ARX/B3GNT2/BAIAP2/BARHL2/BCL11B/BDNF/BRSK2/CDH11/CDK5R2/CHL1/CHRNB2/CNTN1/CNTN4/CNTN6/COBL/CRABP2/CRMP1/CSPG5/CXCL12/DHFR/DIP2B/DLX5/DPYSL5/DRAXIN/EFNA1/EGR2/EPHA5/EPHA7/EPHB1/EPHB2/EPHB4/EPHB6/FEZ1/FGF13/FLRT2/FN1/FOXG1/FZD3/GATA3/GBX2/GDNF/GLI3/GRM7/GRN/IFRD1/ISL1/ISL2/ITGA4/KIF5A/KLF4/L1CAM/LAMA3/LAMB2/LGR6/LHX2/LRP4/MAP1A/MAP1B/MMP2/NCAM1/NEFL/NLGN3/NOG/NOTCH2/NOVA2/NR…
DIV35	GO:0007409	Axonogenesis	1.38E-20	3.07E-17	ADARB1/APOE/APP/ARHGAP4/ARX/B3GNT2/BAIAP2/BARHL2/BCL11B/BDNF/BRSK2/CDH11/CDK5R2/CHL1/CHRNB2/CNTN1/CNTN4/CNTN6/COBL/CRABP2/CRMP1/CXCL12/DIP2B/DLX5/DPYSL5/DRAXIN/EFNA1/EGR2/EPHA5/EPHA7/EPHB1/EPHB2/EPHB4/EPHB6/FEZ1/FGF13/FLRT2/FN1/FOXG1/FZD3/GATA3/GBX2/GDNF/GLI3/IFRD1/ISL1/ISL2/ITGA4/KIF5A/L1CAM/LAMA3/LAMB2/LGR6/LHX2/LRP4/MAP1A/MAP1B/NCAM1/NEFL/NLGN3/NOG/NOTCH2/NOVA2/NR2E1/NRP1/NRP2/NTN1/NTNG1/NTNG2…
DIV35	GO:0050808	Synapse organization	3.91E-19	6.95E-16	ACTN1/APOE/APP/ARC/ARHGAP44/BAIAP2/BCAN/BDNF/BSN/CACNA1S/CACNB4/CACNG2/CAMKV/CAST/CBLN1/CDH8/CHRNB2/CLSTN2/COL4A5/CTNND2/DIP2A/DKK1/DLGAP3/DNER/DNM3/DOCK10/EFNA1/EPHA7/EPHB1/EPHB2/ERC2/FARP1/FGF13/FLRT2/FZD1/FZD5/FZD9/GABRB2/GABRB3/GABRG2/GDNF/GPHN/GRIN2B/IGFN1/INA/KIF1A/KIRREL3/KY/L1CAM/LAMB2/LGI2/LHFPL4/LRFN5/LRP4/LRP8/LRRTM1/MAP1B/MDGA1/NEDD9/NEFL/NFATC4/NFIA/NLGN3/NRP1/NRP2/NTN1/NTNG1/NTNG2/N…
DIV35	GO:0050804	Modulation of chemical synaptic transmission	5.95E-17	6.27E-14	ABHD6/AKAP7/APOE/APP/ARC/ASIC1/BAIAP2/BDNF/BEGAIN/CACNA1A/CACNA1B/CACNB4/CACNG2/CACNG7/CACNG8/CALB1/CALB2/CASK/CBLN1/CDH11/CELF4/CHRM2/CHRNB2/CLSTN2/CNTN4/CNTNAP4/CPEB3/CPLX1/CPLX2/CSPG5/DKK1/DLGAP1/DLGAP3/EGR2/EPHB1/EPHB2/ERC2/FAM107A/GRIA1/GRIK1/GRIN2A/GRIN2B/GRIN2D/GRIN3A/GRM2/GRM3/GRM7/GRM8/ITPR3/JPH4/LRP8/LRRTM1/MAP1A/MAP1B/MME/NETO1/NFATC4/NLGN3/NMU/NOG/NPTXR/NR2E1/NSG1/NTF4/NTNG1/NTNG2/NTR…
DIV35	GO:0048568	Embryonic organ development	7.06E-17	6.27E-14	ACVR1/ADM/ALDH1A2/BBS5/BMP4/CCDC103/CDH23/CDX2/CHST11/COBL/COL11A1/CRB2/DLX2/DLX5/E2F7/E2F8/EFNA1/EN1/EOMES/EPHB2/EYA1/FBN1/FOXG1/FOXL2/FOXN4/FZD3/FZD5/GATA2/GATA3/GBX2/GDNF/GLI3/HOXA11/HOXA3/HOXA4/HOXA5/HOXB5/HOXB6/HOXB7/HOXB8/HOXB9/HOXC4/HOXC9/HOXD9/HPN/IFT57/IRX5/KRT19/LEF1/LIF/LRIG1/LRIG3/MAFB/MDFI/MFAP2/MICAL2/MMP16/MSX1/NES/NEUROD1/NOG/NOTCH2/NTN1/OSR1/OSR2/OTX1/PAX2/PAX5/PBX3/PCSK5/PDGFB/P…
DIV35	GO:0099177	Regulation of trans-synaptic signaling	7.06E-17	6.27E-14	ABHD6/AKAP7/APOE/APP/ARC/ASIC1/BAIAP2/BDNF/BEGAIN/CACNA1A/CACNA1B/CACNB4/CACNG2/CACNG7/CACNG8/CALB1/CALB2/CASK/CBLN1/CDH11/CELF4/CHRM2/CHRNB2/CLSTN2/CNTN4/CNTNAP4/CPEB3/CPLX1/CPLX2/CSPG5/DKK1/DLGAP1/DLGAP3/EGR2/EPHB1/EPHB2/ERC2/FAM107A/GRIA1/GRIK1/GRIN2A/GRIN2B/GRIN2D/GRIN3A/GRM2/GRM3/GRM7/GRM8/ITPR3/JPH4/LRP8/LRRTM1/MAP1A/MAP1B/MME/NETO1/NFATC4/NLGN3/NMU/NOG/NPTXR/NR2E1/NSG1/NTF4/NTNG1/NTNG2/NTR…
DIV35	GO:0048562	Embryonic organ morphogenesis	1.11E-16	8.96E-14	ACVR1/BBS5/BMP4/CCDC103/CDH23/CHST11/COL11A1/CRB2/DLX2/DLX5/EFNA1/EPHB2/EYA1/FBN1/FOXG1/FOXL2/FOXN4/FZD3/FZD5/GATA2/GATA3/GBX2/GLI3/HOXA11/HOXA3/HOXA4/HOXA5/HOXB5/HOXB6/HOXB7/HOXB8/HOXB9/HOXC4/HOXC9/HOXD9/HPN/IFT57/IRX5/LRIG1/LRIG3/MAFB/MDFI/MFAP2/MICAL2/MMP16/MSX1/NEUROD1/NOG/NOTCH2/NTN1/OSR1/OSR2/OTX1/PAX2/PAX5/PROX1/PRRX1/RARG/RDH10/RNF207/SIX1/SIX2/SIX3/SIX4/SOD1/SOX11/SOX9/SPRY2/STOX1/TBX1/T…
DIV35	GO:0097485	Neuron projection guidance	2.14E-16	1.58E-13	APP/ARX/B3GNT2/BCL11B/BDNF/CDK5R2/CHL1/CNTN1/CNTN4/CNTN6/CRMP1/CXCL12/DLX5/DPYSL4/DPYSL5/DRAXIN/EFNA1/EGR2/EPHA5/EPHA7/EPHB1/EPHB2/EPHB4/EPHB6/FEZ1/FLRT2/FOXG1/FZD3/GATA3/GBX2/GDNF/GLI3/ISL1/ISL2/KIF5A/L1CAM/LAMA3/LAMB2/LGR6/LHX2/NCAM1/NOG/NOTCH2/NOVA2/NRP1/NRP2/NTN1/NTRK1/PTPRO/RAC2/RELN/RHOG/RHOH/ROBO2/ROBO3/SEMA3A/SEMA3C/SEMA3F/SEMA3G/SEMA5A/SEMA5B/SEMA6A/SEMA6D/SLIT1/SLIT2/TUBB2B/TUBB3/UNC5A/…
DIV56	GO:0061564	Axon development	9.03E-30	9.51E-26	ADARB1/ALCAM/ANK3/APLP1/APLP2/APOE/APP/ARHGAP4/ARX/ATL1/ATOH1/AUTS2/B4GALT6/BCL11B/BCL2/BMPR1B/BOC/BRSK1/BRSK2/BSG/CCK/CCKAR/CDH11/CDH2/CDK5R1/CDKL5/CHRNB2/CNR1/CNTN1/CNTN2/CNTN4/COBL/CRABP2/CRMP1/CSPG5/CXCL12/DBN1/DCC/DCLK1/DLX5/DPYSL2/DPYSL5/DRAXIN/DRD2/ECE1/EDN1/EDNRA/EFNA1/EFNA2/EFNA4/EFNA5/EMB/ENAH/EPHA10/EPHA3/EPHA4/EPHA5/EPHB1/EPHB2/ERBB2/ETV1/EXT1/FBXO45/FEZ1/FGF13/FGFR2/FLRT2/FLRT3/FN1/F…
DIV56	GO:0007409	Axonogenesis	4.05E-28	2.13E-24	ADARB1/ALCAM/ANK3/APLP1/APLP2/APOE/APP/ARHGAP4/ARX/ATL1/ATOH1/AUTS2/B4GALT6/BCL11B/BCL2/BMPR1B/BOC/BRSK1/BRSK2/BSG/CCK/CCKAR/CDH11/CDH2/CDK5R1/CDKL5/CHRNB2/CNTN1/CNTN2/CNTN4/COBL/CRABP2/CRMP1/CXCL12/DBN1/DCC/DCLK1/DLX5/DPYSL2/DPYSL5/DRAXIN/DRD2/ECE1/EDN1/EDNRA/EFNA1/EFNA2/EFNA4/EFNA5/EMB/ENAH/EPHA10/EPHA3/EPHA4/EPHA5/EPHB1/EPHB2/ERBB2/ETV1/EXT1/FBXO45/FEZ1/FGF13/FGFR2/FLRT2/FLRT3/FN1/FOXD1/FOXG1/…
DIV56	GO:0050808	Synapse organization	1.65E-22	5.79E-19	ACHE/ADD2/ADGRB3/ADGRL3/AMIGO3/ANK3/APOE/APP/ARC/ARHGAP39/ARHGAP44/BCAN/BSN/CACNB1/CACNB3/CACNB4/CACNG2/CAMKV/CBLN1/CBLN3/CDC20/CDH2/CDK5R1/CDKL5/CHRNA1/CHRNB1/CHRNB2/CLN3/CLSTN2/CNKSR2/CNTN2/COL4A1/COL4A5/CRKL/CTNND2/CX3CL1/DBN1/DKK1/DLGAP3/DNER/DNM3/DOCK10/DOK7/DRD2/DRP2/DTNBP1/EFNA1/EFNA5/EGLN1/EPHA4/EPHB1/EPHB2/ERBB2/ERC2/F2R/FARP1/FBXO45/FGF13/FLRT2/FLRT3/FRMPD4/FYN/FZD1/GABRB2/GABRB3/GABRG2…
DIV56	GO:0010975	Regulation of neuron projection development	2.25E-22	5.91E-19	ABL2/ADGRB3/ALK/AMIGO3/APOE/ARC/ARHGAP4/ARHGAP44/ARSB/ATP1B2/AVIL/BCL11A/BRSK1/BRSK2/CCDC88A/CDC20/CDH2/CDK5R1/CDKL5/CHRNA3/CHRNB2/CNR1/CNTN1/CNTN2/COBL/CRABP2/CRKL/CRMP1/CX3CL1/CXCL12/DAB2/DBN1/DCC/DENND5A/DKK1/DNM3/DPYSL3/DPYSL5/DRAXIN/DTNBP1/EFNA1/EFNA5/ENC1/EPHA3/EPHA4/EPHB2/EZH2/FES/FEZ1/FGF13/FN1/FSTL4/FUT9/FYN/FZD1/GDI1/GPC2/GRID2/GRN/HDAC2/HECW1/HECW2/ID1/IFRD1/INPP5F/ISLR2/ITGA3/ITGA6/KA…
DIV56	GO:0050804	Modulation of chemical synaptic transmission	1.10E-21	2.32E-18	ABHD6/ACE/ACHE/ADCY8/ADORA2B/AKAP12/AKAP7/APBA1/APBA2/APOE/APP/ARC/ARRB2/ASIC1/ATF4/BAIAP3/BCHE/BRSK1/CACNA1A/CACNA1B/CACNB4/CACNG2/CACNG3/CACNG4/CACNG7/CACNG8/CALB1/CALB2/CAMK2A/CASK/CBLN1/CDC20/CDH11/CDH2/CELF4/CHRNA3/CHRNB2/CHRNB4/CLN3/CLSTN2/CNR1/CNTN2/CNTN4/CNTNAP4/CPEB3/CPLX1/CPLX2/CSPG5/CX3CL1/DBN1/DCC/DGKI/DKK1/DLGAP1/DLGAP3/DNM1/DRD2/DTNBP1/EDN1/EGLN1/EPHA4/EPHB1/EPHB2/ERC2/FAM107A/FYN/G…
DIV56	GO:0099177	Regulation of trans-synaptic signaling	1.48E-21	2.60E-18	ABHD6/ACE/ACHE/ADCY8/ADORA2B/AKAP12/AKAP7/APBA1/APBA2/APOE/APP/ARC/ARRB2/ASIC1/ATF4/BAIAP3/BCHE/BRSK1/CACNA1A/CACNA1B/CACNB4/CACNG2/CACNG3/CACNG4/CACNG7/CACNG8/CALB1/CALB2/CAMK2A/CASK/CBLN1/CDC20/CDH11/CDH2/CELF4/CHRNA3/CHRNB2/CHRNB4/CLN3/CLSTN2/CNR1/CNTN2/CNTN4/CNTNAP4/CPEB3/CPLX1/CPLX2/CSPG5/CX3CL1/DBN1/DCC/DGKI/DKK1/DLGAP1/DLGAP3/DNM1/DRD2/DTNBP1/EDN1/EGLN1/EPHA4/EPHB1/EPHB2/ERC2/FAM107A/FYN/G…
DIV56	GO:0097485	Neuron projection guidance	7.26E-20	1.09E-16	ALCAM/APP/ARX/ATOH1/BCL11B/BMPR1B/BOC/BSG/CDK5R1/CNTN1/CNTN2/CNTN4/CRMP1/CXCL12/DCC/DLX5/DPYSL2/DPYSL4/DPYSL5/DRAXIN/ECE1/EDN1/EDNRA/EFNA1/EFNA2/EFNA4/EFNA5/EMB/ENAH/EPHA10/EPHA3/EPHA4/EPHA5/EPHB1/EPHB2/ERBB2/ETV1/EXT1/FEZ1/FLRT2/FLRT3/FOXD1/FOXG1/FYN/GAP43/GBX2/GDNF/KALRN/KIF5A/KIF5C/KLF7/L1CAM/LAMA1/LAMA3/LAMA5/LGR6/LHX1/LHX2/LMX1A/LYPLA2/MYCBP2/NCAM1/NFASC/NGFR/NOG/NOTCH1/NOVA2/NPTN/NRCAM/NRP1…
DIV56	GO:0007411	Axon guidance	1.65E-19	2.18E-16	ALCAM/APP/ARX/ATOH1/BCL11B/BMPR1B/BOC/BSG/CDK5R1/CNTN1/CNTN2/CNTN4/CRMP1/CXCL12/DCC/DLX5/DPYSL2/DPYSL5/DRAXIN/ECE1/EDN1/EDNRA/EFNA1/EFNA2/EFNA4/EFNA5/EMB/ENAH/EPHA10/EPHA3/EPHA4/EPHA5/EPHB1/EPHB2/ERBB2/ETV1/EXT1/FEZ1/FLRT2/FLRT3/FOXD1/FOXG1/FYN/GAP43/GBX2/GDNF/KALRN/KIF5A/KIF5C/KLF7/L1CAM/LAMA1/LAMA3/LAMA5/LGR6/LHX1/LHX2/LMX1A/LYPLA2/MYCBP2/NCAM1/NFASC/NGFR/NOG/NOTCH1/NOVA2/NPTN/NRCAM/NRP1/NRP2/N…
DIV56	GO:0044782	Cilium organization	1.21E-17	1.42E-14	ABCC4/ABLIM1/ABLIM3/ADAMTS16/AHI1/ARMC2/ARMC9/ASAP1/ATP6V0D1/AURKA/AVIL/B9D1/B9D2/BBS1/BBS12/BBS2/BBS4/BBS5/BBS9/CATIP/CBY1/CCDC103/CCDC113/CCDC13/CCDC39/CCDC40/CCDC57/CCDC65/CCDC88A/CCDC96/CDC14A/CDK10/CDKL5/CENPJ/CEP126/CEP162/CEP19/CEP83/CFAP221/CFAP43/CFAP46/CFAP52/CFAP53/CFAP61/CFAP69/CFAP70/CLUAP1/CROCC/CYLD/DAW1/DCX/DNAAF1/DNAAF2/DNAAF3/DNAAF5/DNAH1/DNAH7/DNAI1/DNAI2/DNAL1/DRC7/DYNC2H1/DYN…
DIV56	GO:0051960	Regulation of nervous system development	2.15E-16	1.89E-13	ACE/ADGRB3/AMIGO3/ARHGAP4/ASCL1/ASPM/ATOH1/BIN1/BRINP1/CBLN1/CDKL5/CHD7/CLSTN2/CRABP2/CTSC/CX3CL1/CXCL12/DBN1/DCC/DKK1/DLL3/DLL4/DLX1/DLX2/DPYSL5/DRAXIN/DRD2/DUSP10/E2F1/EFNA5/EIF2AK3/ELL3/EPHA4/EPHB1/EPHB2/EZH2/FGF13/FLRT2/FLRT3/FN1/FOXG1/FSTL4/GBX2/GDI1/GPER1/GRID2/HDAC2/HES6/HES7/HEY1/HEY2/HEYL/HMGB2/ID1/ID4/IFRD1/ISLR2/JAM2/KDM1A/KIF14/KIFAP3/KIT/L1CAM/LDLR/LGI4/LHX2/LINGO4/LPIN1/LRP4/LRRN1/L…
DIV90	GO:0030198	Extracellular matrix organization	2.74E-13	6.49E-10	ADAMTS1/ADAMTS12/ADAMTS15/ADAMTS5/ADAMTS9/ADAMTSL2/AGT/ANXA2/APP/B4GALT1/CAV1/COL13A1/COL18A1/COL4A1/COL8A2/CREB3L1/CTSV/FBLN2/FOXC1/FOXF2/GFAP/HAS2/HPN/KAZALD1/LAMB3/LCP1/MATN1/MMP2/MMP9/NID1/PDGFRA/SPOCK2/TGFB2/TGFBI/VTN
DIV90	GO:0043062	Extracellular structure organization	3.00E-13	6.49E-10	ADAMTS1/ADAMTS12/ADAMTS15/ADAMTS5/ADAMTS9/ADAMTSL2/AGT/ANXA2/APP/B4GALT1/CAV1/COL13A1/COL18A1/COL4A1/COL8A2/CREB3L1/CTSV/FBLN2/FOXC1/FOXF2/GFAP/HAS2/HPN/KAZALD1/LAMB3/LCP1/MATN1/MMP2/MMP9/NID1/PDGFRA/SPOCK2/TGFB2/TGFBI/VTN
DIV90	GO:0045229	External encapsulating structure organization	3.61E-13	6.49E-10	ADAMTS1/ADAMTS12/ADAMTS15/ADAMTS5/ADAMTS9/ADAMTSL2/AGT/ANXA2/APP/B4GALT1/CAV1/COL13A1/COL18A1/COL4A1/COL8A2/CREB3L1/CTSV/FBLN2/FOXC1/FOXF2/GFAP/HAS2/HPN/KAZALD1/LAMB3/LCP1/MATN1/MMP2/MMP9/NID1/PDGFRA/SPOCK2/TGFB2/TGFBI/VTN
DIV90	GO:0050878	Regulation of body fluid levels	2.04E-08	2.75E-05	ANO1/ANXA2/APLN/APOE/AQP3/CAV1/CSRP1/CYBA/DGKG/F10/F11R/F2/FGA/FN1/HAS2/HK2/LSR/LYN/OPRL1/PDGFA/PDGFRA/PLCG2/PLSCR1/PROCR/SERPIND1/STAT5A/TLR4/VAV1/VAV3/VTN/WNK4
DIV90	GO:0001655	Urogenital system development	4.41E-08	4.76E-05	ACE/ADAMTS1/AGT/ALDH1A2/ANXA1/BMP6/CER1/COL4A1/CTSH/EPCAM/FOXC1/FOXD1/GLI1/GPC3/HAS2/ID3/LIN28A/MMP2/MMP9/NID1/NRP1/PDGFA/PDGFRA/PRDM1/RDH10/RET/TGFB2/TNC/WNK4
DIV90	GO:0150063	Visual system development	8.05E-08	7.23E-05	ACHE/ALDH1A2/ARHGEF15/BMP6/C3/COL4A1/COL8A2/DIO3/EFEMP1/FBN2/FOXC1/FOXF2/FZD5/GDF3/HCN1/MEIS3P1/NRP1/OLFM3/PBX3/PDGFRA/PPP1R13L/PRDM1/RDH10/RET/SIX3/SIX6/TBX2/TGFB2/VAX1/WNT9A
DIV90	GO:0048880	Sensory system development	1.12E-07	8.65E-05	ACHE/ALDH1A2/ARHGEF15/BMP6/C3/COL4A1/COL8A2/DIO3/EFEMP1/FBN2/FOXC1/FOXF2/FZD5/GDF3/HCN1/MEIS3P1/NRP1/OLFM3/PBX3/PDGFRA/PPP1R13L/PRDM1/RDH10/RET/SIX3/SIX6/TBX2/TGFB2/VAX1/WNT9A
DIV90	GO:0001667	Ameboidal-type cell migration	1.29E-07	8.69E-05	ADAMTS9/AGT/ANXA1/APOA1/APOE/CARD10/CER1/CTSH/DNAJA4/FN1/FSTL1/FUT1/GJA1/GPC3/HAS2/ID1/ITGB4/MMP9/MMRN2/NRP1/PDLIM1/PLCG2/PTP4A3/PTPRR/RET/SCG2/SOX18/STAT5A/STC1/TGFB2/TIMP1/TNFSF12/TNS1/VIL1
DIV90	GO:0001654	Eye development	2.19E-07	0.000131263	ACHE/ALDH1A2/ARHGEF15/BMP6/COL4A1/COL8A2/DIO3/EFEMP1/FBN2/FOXC1/FOXF2/FZD5/GDF3/HCN1/MEIS3P1/NRP1/OLFM3/PBX3/PDGFRA/PPP1R13L/PRDM1/RDH10/RET/SIX3/SIX6/TBX2/TGFB2/VAX1/WNT9A
DIV90	GO:0048568	Embryonic organ development	4.78E-07	0.000179282	A2M/ALDH1A2/COL13A1/DNAAF1/EFEMP1/EN1/FBN2/FOXC1/FOXF2/FOXH1/FZD5/GDF3/GLI1/HMX3/HPN/ID3/PBX3/PDGFA/PDGFRA/PPP1R13L/PRDM1/PRRX1/RARRES2/RBPMS2/RDH10/RUNX2/SIX3/SOD1/SOX18/TBX2/TGFB2
DIV160	GO:0007059	Chromosome segregation	2.95E-22	2.64E-18	AGO4/ANKLE1/ARID1A/ARID1B/ARID2/AURKB/BCL7A/BEX4/BIRC5/BRCA1/BRIP1/BUB1/BUB1B/CCNB1/CCNE2/CDC20/CDCA2/CDCA5/CDCA8/CDK5RAP2/CDT1/CENPC/CENPE/CENPF/CENPH/CENPK/CENPN/CENPW/CEP85/CHAMP1/CTCF/DDX12P/DLGAP5/DSCC1/DSN1/EME1/ESCO2/ESPL1/FAM83D/FANCD2/FANCM/FBXO5/GEN1/HJURP/KIF11/KIF14/KIF18A/KIF18B/KIF22/KIF23/KIF2C/KIF4A/KNSTRN/KNTC1/LATS1/MKI67/MND1/MSH4/NCAPD2/NCAPG/NCAPG2/NCAPH/NDC80/NDEL1/NEK2/NIPB…
DIV160	GO:0000280	Nuclear division	1.20E-21	5.37E-18	AGO4/ANKLE1/ANLN/ARID1A/ARID1B/ARID2/ASPM/AURKA/AURKB/BCL7A/BIRC5/BORA/BRCA2/BRIP1/BUB1/BUB1B/CALR/CCNB1/CCNB2/CCNE2/CCSAP/CDC20/CDC25C/CDCA2/CDCA5/CDCA8/CDK5RAP2/CDT1/CENPC/CENPE/CENPF/CENPK/CEP192/CEP85/CEP97/CHAMP1/CHEK1/CKS2/CLASP1/CNTD1/DLGAP5/DSCC1/DSN1/EGF/EME1/ESCO2/ESPL1/FANCA/FANCD2/FANCM/FBXO5/FIGNL1/GEN1/GPR3/KIF11/KIF14/KIF15/KIF18A/KIF18B/KIF20B/KIF22/KIF23/KIF2C/KIF4A/KNSTRN/KNTC1/…
DIV160	GO:0006260	DNA replication	1.60E-13	1.53E-10	ACTR5/ALYREF/ATAD5/BARD1/BAZ1A/BCL6/BLM/BRCA1/BRCA2/CCDC88A/CCNA2/CCNE2/CDAN1/CDC45/CDC7/CDK1/CDT1/CHAF1A/CHEK1/CHTF18/DACH1/DBF4/DNA2/DSCC1/DTL/E2F7/E2F8/EGF/EME1/ESCO2/FAM111A/FANCM/FBXO5/GEN1/GINS1/GINS2/GINS4/HELB/ID3/INO80D/KIN/MCM10/MCM2/MCM3/MCM4/MCM5/MCM7/MCM8/MMS22L/NAP1L1/NASP/ORC1/PCNA/PIF1/POLA1/POLE/POLE2/POLQ/PRIM1/PRIM2/PTMS/RAD51/RECQL4/RFC4/RFWD3/RMI2/RRM2/SMC3/THOC1/TICRR/TIMELE…
DIV160	GO:1901987	Regulation of cell cycle phase transition	4.31E-12	2.57E-09	ANLN/APEX1/APP/ARID1A/ARID1B/ARID2/ATAD5/AURKA/AURKB/BARD1/BCL7A/BIRC5/BLM/BRCA1/BRCA2/BRIP1/BUB1/BUB1B/CASP2/CCL2/CCNB1/CCND2/CDC20/CDC25A/CDC25C/CDC45/CDC7/CDCA5/CDCA8/CDK1/CDK2AP2/CDK5RAP2/CDKN2B/CDKN2C/CDT1/CENPE/CENPF/CENPJ/CHEK1/CLSPN/CRLF3/CTDSP2/DBF4/DLGAP5/DNA2/DTL/DYRK3/E2F1/E2F7/EME1/ESPL1/EZH2/FAM83D/FANCD2/FBXO5/FOXN3/GEN1/GTSE1/INTS7/KIF14/KMT2E/KNTC1/LSM10/MN1/MTBP/NDC80/NUF2/ORC1/…
DIV160	GO:0061564	Axon development	2.2935E-09	3.602E-07	ADARB1/ADNP/ANK3/APOE/APP/ARX/B3GNT2/BCL11B/BSG/CCK/CDH2/CHN1/CNR1/CNTNAP1/CREB1/CTNNA2/DBN1/DHFR/DLX5/DRAXIN/EDNRA/EFNA2/EFNB1/EFNB2/EPHA1/EPHA4/EPHA5/EPHA7/EPHB2/EPHB6/FGFR2/FLRT2/FOXG1/FZD3/GAP43/GATA3/GDNF/GLI3/IFRD1/IGF1R/IGSF9/INPP5F/ISL1/KALRN/KLF7/LAMA3/LGR6/LIMK1/MAP2K1/NCAM2/NDEL1/NEFH/NIN/NOTCH1/NOTCH2/NOVA2/NPTX1/NR2E1/NR4A2/NRCAM/NRP1/NRXN3/NTRK2/OLFM1/PAK2/PLXNA2/PLXNB3/POU3F2/PTCH1…
DIV160	GO:0001666	Response to hypoxia	2.05758E-07	2.39214E-05	ADM/AK4/ALAD/ALKBH5/ANGPT2/ANGPTL4/BNIP3/BRIP1/CCNA2/CD24/CPEB1/CREBBP/CRYAB/DIO3/E2F1/EDNRA/EGLN1/EGR1/ENO1/EP300/EPAS1/EPHA4/FABP1/FAM162A/HILPDA/HK2/HMOX1/HP1BP3/HSP90B1/HYOU1/IRAK1/ITPR1/JUND/KCNK3/MALAT1/MB/MDM4/NGB/NOL3/NOTCH1/NR4A2/OPRD1/P4HB/PAM/PDGFA/PGK1/PLAU/PLOD1/PMAIP1/PTGS2/REST/SFRP1/SLC29A1/SLC2A1/SLC9A1/SMAD4/SOD2/STC2/SUV39H2/THBS1/UCP3/VEGFA/VEGFB/WTIP
DIV160	GO:0010975	Neuron projection development	2.09832E-07	2.40822E-05	ADGRB3/ADNP/AGT/APOE/ARHGAP44/BCL11A/CAMK2B/CCDC88A/CDC20/CDH2/CHN1/CNR1/CTNNA2/CUX1/DBN1/DRAXIN/EFNB2/EP300/EPHA4/EPHA7/EPHB2/EZH2/FRMD7/GATA3/GFAP/GPC2/HDAC2/HECW1/HSPA5/ID1/IFRD1/IGF1R/INPP5F/ITGA3/ITM2C/KANK1/KDM1A/LIMK1/LPAR1/LZTS3/MAP2K1/NCKIPSD/NDEL1/NDRG4/NEDD4L/NIN/NOVA2/NR2E1/NRCAM/NRP1/NTRK2/PAK2/PLA2G3/PLXNA2/PLXNB3/POU3F2/PPP2R5B/PRKD1/RGMA/RGS2/RND2/RNF6/ROBO2/RTN4RL1/RYK/SARM1/SCN1…
DIV160	GO:0007411	Axon guidance	2.73453E-07	3.09867E-05	APP/ARX/B3GNT2/BCL11B/BSG/CHN1/DLX5/DRAXIN/EDNRA/EFNA2/EFNB1/EFNB2/EPHA1/EPHA4/EPHA5/EPHA7/EPHB2/EPHB6/FLRT2/FOXG1/FZD3/GAP43/GATA3/GDNF/GLI3/IGSF9/ISL1/KALRN/KLF7/LAMA3/LGR6/NOTCH1/NOTCH2/NOVA2/NRCAM/NRP1/NRXN3/PLXNA2/PLXNB3/PTCH1/ROBO2/RPS6KA5/RYK/SCN1B/SEMA3E/SEMA4G/SEMA6C/SMAD4/TRIO/UNC5A/UNC5B/VAX1/VEGFA/WNT5A
DIV160	GO:0051960	Nervous system development	2.92124E-07	3.26887E-05	ADGRB3/ADNP/ANXA2/ASCL1/ASPM/BHLHE40/BHLHE41/CAMK2B/CDKN2B/CHD7/CLSTN3/CUX1/DBN1/DLX1/DLX2/DNAJB11/DRAXIN/E2F1/EPHA4/EPHA7/EPHB2/EZH2/F2/FAIM/FLRT2/FOXG1/FZD3/GFAP/GLI3/GRM5/HAP1/HDAC2/HES6/HES7/HMGB2/ID1/IFRD1/JAM2/KDM1A/KDM4A/KIF14/LIMK1/MAP2K1/MME/NAP1L1/NDEL1/NIN/NOTCH1/NR1D1/NR2E1/NRP1/NTRK2/OXTR/PLXNA2/PLXNB3/PROX1/REST/RGS14/RND2/RNF6/ROBO2/RYK/S100A10/SEMA3E/SEMA4G/SEMA6C/SLITRK1/SOX11/SP…
DIV160	GO:0097485	Neuron projection guidance	3.15868E-07	3.44835E-05	APP/ARX/B3GNT2/BCL11B/BSG/CHN1/DLX5/DRAXIN/EDNRA/EFNA2/EFNB1/EFNB2/EPHA1/EPHA4/EPHA5/EPHA7/EPHB2/EPHB6/FLRT2/FOXG1/FZD3/GAP43/GATA3/GDNF/GLI3/IGSF9/ISL1/KALRN/KLF7/LAMA3/LGR6/NOTCH1/NOTCH2/NOVA2/NRCAM/NRP1/NRXN3/PLXNA2/PLXNB3/PTCH1/ROBO2/RPS6KA5/RYK/SCN1B/SEMA3E/SEMA4G/SEMA6C/SMAD4/TRIO/UNC5A/UNC5B/VAX1/VEGFA/WNT5A

## Sheet: KEGG enrichment (Figure 3B)
DIV stage	KEGG ID	Description	P-value	Adjusted P-value	Gene Symbol
DIV30	hsa04914	Progesterone-mediated oocyte maturation	1.13E-05	0.00161216	AURKA/BUB1/CCNA2/CCNB1/CCNB2/CDK1/MAD2L1
DIV30	hsa04114	Oocyte meiosis	5.73E-05	0.00409522	AURKA/BUB1/CCNB1/CCNB2/CDK1/MAD2L1/PTTG1
DIV30	hsa04110	Cell cycle	0.000178938	0.0085294	BUB1/CCNA2/CCNB1/CCNB2/CDK1/MAD2L1/PTTG1
DIV30	hsa04080	Neuroactive ligand-receptor interaction	0.00645934	0.188073	CCKAR/GLP1R/GLRA2/GRID2/GRIN2B/LTB4R/PTGER3/SSTR2
DIV30	hsa04218	Cellular senescence	0.00657598	0.188073	CCNA2/CCNB1/CCNB2/CDK1/FOXM1
DIV30	hsa00900	Terpenoid backbone biosynthesis	0.0130579	0.311214	HMGCR/HMGCS1
DIV30	hsa04115	p53 signaling pathway	0.0186658	0.381315	CCNB1/CCNB2/CDK1
DIV30	hsa04024	cAMP signaling pathway	0.0280915	0.502135	GLP1R/GRIN2B/PTCH1/PTGER3/SSTR2
DIV35	hsa04310	Wnt signaling pathway	6.30E-09	1.10E-06	AXIN2/CCND2/CTNNBIP1/CTNND2/CXXC4/DAAM1/DKK1/DKK2/FOSL1/FZD1/FZD3/FZD4/FZD5/FZD8/FZD9/LEF1/LGR4/LGR5/LGR6/MAPK8/NFATC1/NFATC2/NFATC4/NKD1/PLCB1/PLCB3/PLCB4/PPP3CC/PRICKLE1/PRICKLE4/RAC2/RNF43/ROR1/ROR2/RSPO2/RSPO3/SERPINF1/SFRP1/SFRP4/TBL1X/TLE1/TLE6/VANGL1/VANGL2/WNT1/WNT4/WNT7A
DIV35	hsa05410	Hypertrophic cardiomyopathy	9.68E-09	1.10E-06	CACNA1C/CACNA1D/CACNA1S/CACNA2D1/CACNA2D4/CACNB4/CACNG2/CACNG6/CACNG7/CACNG8/DTNA/IGF1/ITGA11/ITGA2/ITGA4/ITGA5/ITGA6/ITGB4/ITGB8/MYH7/PRKAB1/PRKAB2/PRKAG2/SGCD/SLC8A2/SNTA1/SNTB1/SSPN/TGFB2/TGFB3/TNNC1/TPM2
DIV35	hsa04360	Axon guidance	1.01E-08	1.10E-06	ABLIM3/CXCL12/CXCR4/DPYSL5/EFNA1/EPHA5/EPHA7/EPHB1/EPHB2/EPHB4/EPHB6/FES/FZD3/L1CAM/MET/NFATC2/NFATC4/NRP1/NTN1/NTN4/NTNG1/NTNG2/PAK3/PIK3R1/PLCG2/PPP3CC/RAC2/RGMA/RHOD/RND1/ROBO2/ROBO3/SEMA3A/SEMA3C/SEMA3F/SEMA3G/SEMA5A/SEMA5B/SEMA6A/SEMA6D/SLIT1/SLIT2/SRGAP1/SSH3/UNC5A/UNC5B/UNC5C/WNT4
DIV35	hsa04724	Glutamatergic synapse	7.42E-08	5.17E-06	ADCY2/CACNA1A/CACNA1C/CACNA1D/DLGAP1/GNAO1/GNB4/GNG12/GNG2/GRIA1/GRIA2/GRIA4/GRIK1/GRIN2A/GRIN2B/GRIN2D/GRIN3A/GRM2/GRM3/GRM7/GRM8/ITPR1/ITPR2/ITPR3/PLCB1/PLCB3/PLCB4/PLD1/PPP3CC/SLC17A7/SLC1A1/SLC1A2/SLC38A1/SLC38A3
DIV35	hsa05033	Nicotine addiction	7.88E-08	5.17E-06	CACNA1A/CACNA1B/CHRNA4/CHRNB2/GABRA5/GABRB2/GABRB3/GABRG2/GABRR1/GRIA1/GRIA2/GRIA4/GRIN2A/GRIN2B/GRIN2D/GRIN3A/SLC17A7/SLC32A1
DIV35	hsa05414	Dilated cardiomyopathy	6.18E-07	3.38E-05	ADCY2/CACNA1C/CACNA1D/CACNA1S/CACNA2D1/CACNA2D4/CACNB4/CACNG2/CACNG6/CACNG7/CACNG8/DTNA/IGF1/ITGA11/ITGA2/ITGA4/ITGA5/ITGA6/ITGB4/ITGB8/MYH7/SGCD/SLC8A2/SNTA1/SNTB1/SSPN/TGFB2/TGFB3/TNNC1/TPM2
DIV35	hsa05412	Arrhythmogenic right ventricular cardiomyopathy	9.59E-07	4.49E-05	CACNA1C/CACNA1D/CACNA1S/CACNA2D1/CACNA2D4/CACNB4/CACNG2/CACNG6/CACNG7/CACNG8/DSP/DTNA/GJA1/ITGA11/ITGA2/ITGA4/ITGA5/ITGA6/ITGB4/ITGB8/LEF1/SGCD/SLC8A2/SNTA1/SNTB1/SSPN
DIV35	hsa04721	Synaptic vesicle cycle	2.81E-06	0.000115188	AP2S1/ATP6V0A1/ATP6V0A2/CACNA1A/CACNA1B/CLTCL1/CPLX1/CPLX2/DNM3/RAB3A/SLC17A7/SLC18A1/SLC18A3/SLC1A1/SLC1A2/SLC32A1/SLC6A1/SLC6A5/SLC6A9/SYT1/TCIRG1/UNC13A/UNC13B/UNC13C
DIV35	hsa04728	Dopaminergic synapse	7.25E-06	0.000264382	ARRB1/CACNA1A/CACNA1B/CACNA1C/CACNA1D/CREB3L2/FOS/GNAO1/GNB4/GNG12/GNG2/GRIA1/GRIA2/GRIA4/GRIN2A/GRIN2B/ITPR1/ITPR2/ITPR3/KCNJ6/KIF5A/MAOA/MAOB/MAPK13/MAPK8/PLCB1/PLCB3/PLCB4/PPP1CC/PPP2R3B/PPP3CC/SCN1A/SLC18A1
DIV35	hsa04727	GABAergic synapse	1.07E-05	0.00035195	ABAT/ADCY2/CACNA1A/CACNA1B/CACNA1C/CACNA1D/CACNA1S/GABRA5/GABRB2/GABRB3/GABRG2/GABRR1/GAD1/GAD2/GNAO1/GNB4/GNG12/GNG2/GPHN/KCNJ6/SLC12A5/SLC32A1/SLC38A1/SLC38A3/SLC6A1
DIV56	hsa04360	Axon guidance	1.06E-10	3.53E-08	ABLIM1/ABLIM3/BMPR1B/BOC/CAMK2A/CAMK2D/CXCL12/DCC/DPYSL2/DPYSL5/EFNA1/EFNA2/EFNA4/EFNA5/ENAH/EPHA3/EPHA4/EPHA5/EPHB1/EPHB2/FES/FYN/GNAI1/GNAI2/L1CAM/LRRC4/MAPK1/MET/NGEF/NRP1/NTN1/NTN4/NTNG1/NTNG2/PAK1/PAK3/PARD6A/PIK3CA/PIK3R1/PIK3R3/PLCG2/PLXNA1/PLXNA2/PLXNA3/PLXNA4/PLXNB1/PLXNB2/PPP3CA/PRKCA/RAC3/RGMA/RHOD/RND1/ROBO1/ROBO2/ROBO3/SEMA3A/SEMA3F/SEMA3G/SEMA4A/SEMA4B/SEMA4C/SEMA4F/SEMA4G/SEMA5B/SE…
DIV56	hsa04724	Glutamatergic synapse	3.36E-09	5.60E-07	ADCY2/ADCY3/ADCY5/ADCY7/ADCY8/CACNA1A/CACNA1C/CACNA1D/DLGAP1/GLS/GNAI1/GNAI2/GNAO1/GNB4/GNG12/GNG2/GNG3/GNG4/GNG8/GRIA1/GRIA2/GRIA4/GRIK2/GRIK4/GRIN1/GRIN2B/GRIN2D/GRIN3A/GRM1/GRM2/GRM3/GRM4/GRM7/GRM8/ITPR2/ITPR3/KCNJ3/LZTS3/MAPK1/PLA2G4C/PLA2G4F/PLCB1/PLCB4/PLD1/PLD2/PPP3CA/PRKCA/SHANK1/SLC17A6/SLC1A1/SLC1A2/SLC38A1/SLC38A2/SLC38A3
DIV56	hsa04010	MAPK signaling pathway	6.73E-09	7.47E-07	ARRB1/ARRB2/ATF4/CACNA1A/CACNA1B/CACNA1C/CACNA1D/CACNA1E/CACNA1G/CACNA2D1/CACNA2D2/CACNA2D4/CACNB1/CACNB3/CACNB4/CACNG2/CACNG3/CACNG4/CACNG6/CACNG7/CACNG8/CDC25B/CRKL/DUSP1/DUSP10/DUSP2/DUSP3/DUSP6/DUSP7/DUSP8/EFNA1/EFNA2/EFNA4/EFNA5/EGF/EGFR/ELK4/ERBB2/ERBB3/FGFR1/FGFR2/FLNB/GADD45A/GADD45B/GADD45G/GDNF/GNG12/HSPA8/IRAK1/IRAK4/JUN/JUND/KIT/KITLG/MAP2K5/MAP2K6/MAP3K10/MAP3K12/MAP3K13/MAP3K3/MAP3K…
DIV56	hsa04110	Cell cycle	1.15E-07	9.59E-06	AURKB/BUB1/BUB1B/BUB3/CCNA1/CCNA2/CCNB1/CCNB2/CCND2/CCNE2/CDC14A/CDC20/CDC25A/CDC25B/CDC25C/CDC45/CDC6/CDC7/CDCA5/CDK1/CDK2/CDKN1B/CDKN1C/CDKN2C/CDKN2D/CDT1/DBF4/E2F1/E2F2/ESCO2/ESPL1/GADD45A/GADD45B/GADD45G/HDAC2/MAD2L1/MCM2/MCM4/MCM5/MCM6/MCM7/MDM2/MYC/NDC80/ORC1/ORC6/PDS5B/PKMYT1/PLK1/PPP2R1B/PPP2R5B/PTTG1/RBL1/SKP2/SMAD3/TGFB1/TGFB2/TICRR/TP53/TRIP13/TTK/YWHAG/YWHAH/YWHAZ
DIV56	hsa05412	Cardiomyopathy	2.26E-07	1.51E-05	ACTN2/ACTN3/ATP2A3/CACNA1C/CACNA1D/CACNA2D1/CACNA2D2/CACNA2D4/CACNB1/CACNB3/CACNB4/CACNG2/CACNG3/CACNG4/CACNG6/CACNG7/CACNG8/CDH2/DES/DSC2/DSP/DTNA/ITGA1/ITGA11/ITGA2/ITGA3/ITGA4/ITGA6/ITGB3/ITGB5/LAMA1/LMNA/RYR2/SLC8A2/SLC8A3/SNTA1/SNTB1/SNTB2/SSPN/TCF7L1
DIV56	hsa04814	Motor proteins	1.16E-06	4.83E-05	ACTR1A/CENPE/DCTN2/DNAH1/DNAH12/DNAH6/DNAH7/DNAH9/DNAI1/DNAI2/DNAL1/DNAL4/DNALI1/DYNC1I1/DYNC1I2/DYNC1LI1/DYNC2H1/DYNC2LI1/DYNLL1/DYNLL2/DYNLRB2/KIF11/KIF13A/KIF14/KIF15/KIF18A/KIF18B/KIF19/KIF1B/KIF1C/KIF20A/KIF20B/KIF21B/KIF23/KIF24/KIF26A/KIF26B/KIF27/KIF2C/KIF3B/KIF3C/KIF4A/KIF5A/KIF5C/KIF6/KIF9/KIFAP3/KIFC3/KLC1/MYH15/MYH7/MYO10/MYO1B/MYO1C/MYO1D/MYO1G/MYO5A/MYO7A/MYO9B/STARD9/TNNI3/TPM1/TPM…
DIV56	hsa04146	Peroxisome	4.65E-06	0.000171965	ABCD1/ABCD2/ACOX1/ACOX2/ACSL1/ACSL5/ACSL6/AMACR/CAT/CROT/DHRS4/ECH1/EHHADH/EPHX2/FAR1/GSTK1/HACL1/HMGCL/HMGCLL1/MPV17L/MVK/NUDT12/NUDT13/NUDT19/NUDT7/PECR/PEX11A/PEX11G/PEX2/PEX7/PHYH/PIPOX/PRDX1/SCP2/SLC27A2/SOD1/XDH
DIV56	hsa04725	Cholinergic synapse	7.15E-06	0.000238077	ACHE/ADCY2/ADCY3/ADCY5/ADCY7/ADCY8/ATF4/BCL2/CACNA1A/CACNA1B/CACNA1C/CACNA1D/CAMK2A/CAMK2D/CAMK4/CHRM4/CHRNA3/CHRNA4/CHRNB2/CHRNB4/CREB3L1/FYN/GNAI1/GNAI2/GNAO1/GNB4/GNG12/GNG2/GNG3/GNG4/GNG8/ITPR2/ITPR3/JAK2/KCNJ2/KCNJ3/KCNJ6/KCNQ2/MAPK1/PIK3CA/PIK3R1/PIK3R3/PLCB1/PLCB4/PRKCA/SLC18A3
DIV56	hsa04933	AGE-RAGE signaling pathway	1.81E-05	0.000502122	AGTR1/BCL2/CDKN1B/COL1A1/COL1A2/COL3A1/COL4A1/COL4A2/COL4A5/COL4A6/CYBB/EDN1/F3/FN1/FOXO1/ICAM1/JAK2/JUN/MAPK1/MAPK13/MAPK8/MMP2/PIK3CA/PIK3R1/PIK3R3/PIM1/PLCB1/PLCB4/PLCD4/PLCE1/PLCG2/PRKCA/PRKCE/SMAD3/STAT5A/STAT5B/TGFB1/TGFB2/TGFBR1/TGFBR2/VEGFC
DIV56	hsa04115	p53 signaling pathway	4.25E-05	0.00108898	AIFM2/BBC3/BCL2/BCL2L1/BID/CASP9/CCNB1/CCNB2/CCND2/CCNE2/CD82/CDK1/CDK2/CYCS/GADD45A/GADD45B/GADD45G/GTSE1/IGFBP3/MDM2/PERP/PPM1D/RPRM/RRM2/SESN1/SESN3/SHISA5/STEAP3/THBS1/TP53/TP53AIP1/TP53I3
DIV90	hsa04979	Cholesterol metabolism	5.60E-05	0.0149649	APOA1/APOA2/APOB/APOC1/APOC3/APOE/LIPC/SOAT2
DIV90	hsa04630	JAK-STAT signaling pathway	0.00138252	0.26745	GFAP/IFNAR1/IFNAR2/IFNGR2/IFNLR1/IL10RB/OSMR/PDGFA/PDGFRA/STAT5A
DIV90	hsa04510	Focal adhesion	0.00110839	0.0739851	CAV1/COL4A1/COL6A1/EMP1/FN1/ITGB4/LAMB3/PDGFA/PDGFRA/PPP1R12C/TNC/VAV1/VAV3/VTN
DIV90	hsa04060	Cytokine-cytokine receptor interaction	0.00261069	0.139411	BMP6/BMP8A/CD4/CD70/GDF10/GDF3/GDF5/IFNAR1/IFNAR2/IFNGR2/IFNLR1/IL10RB/OSMR/TGFB2/TNFRSF8/TNFSF12/TNFSF9
DIV90	hsa04670	Leukocyte transendothelial migration	0.00368671	0.164058	CLDN6/CYBA/F11R/JAM2/MMP2/MMP9/PLCG2/VAV1/VAV3
DIV90	hsa04151	PI3K-Akt signaling pathway	0.00786954	0.21756	BDNF/COL4A1/COL6A1/CREB3L1/FN1/IFNAR1/IFNAR2/ITGB4/LAMB3/OSMR/PDGFA/PDGFRA/PIK3R5/RET/SGK2/TLR4/TNC/VTN
DIV90	hsa04066	HIF-1 signaling pathway	0.00885373	0.21756	ENO4/HK2/IFNGR2/PFKL/PLCG2/SLC2A1/TIMP1/TLR4
DIV90	hsa00830	Retinol metabolism	0.00958033	0.21756	ALDH1A1/ALDH1A2/CYP2S1/RDH10/RDH16/UGT2B11
DIV90	hsa04080	Neuroactive ligand-receptor interaction	0.00976899	0.21756	AGT/APLN/C3/CRH/F2/GLP1R/GRIN2A/GRM1/HRH1/HTR1D/KISS1R/LTB4R/NMB/NMS/NTS/OPRL1/POMC/SSTR1
DIV90	hsa04512	ECM-receptor interaction	0.00977798	0.21756	COL4A1/COL6A1/FN1/ITGB4/LAMB3/TNC/VTN
DIV160	hsa04110	Cell cycle	4.41E-15	1.46E-12	AURKB/BUB1/BUB1B/CCNA2/CCNB1/CCNB2/CCND2/CCNE2/CDC20/CDC25A/CDC25C/CDC45/CDC7/CDCA5/CDK1/CDK6/CDKN2B/CDKN2C/CDT1/CHEK1/CREBBP/DBF4/E2F1/E2F2/EP300/ESCO2/ESPL1/FBXO5/GADD45A/GADD45G/HDAC2/MCM2/MCM3/MCM4/MCM5/MCM7/MTBP/NDC80/NIPBL/ORC1/PCNA/PKMYT1/PLK1/PPP2R5A/PPP2R5B/PRKDC/PTTG1/RBL1/SKP2/SMAD4/SMC1A/SMC3/STAG1/TFDP2/TICRR/TRIP13/TTK/YWHAH
DIV160	hsa04066	HIF-1 signaling pathway	7.99E-06	0.00132616	ALDOA/ALDOC/ANGPT2/CAMK2B/CREBBP/EGF/EGLN1/ENO1/ENO2/EP300/GAPDH/HK2/HMOX1/IFNGR2/IGF1R/IL6R/LDHAL6A/MAP2K1/MAPK3/NPPA/PFKFB3/PFKL/PFKP/PGK1/PIK3R2/PIK3R3/PLCG1/SERPINE1/SLC2A1/TLR4/VEGFA
DIV160	hsa04550	Regulating pluripotency of stem cells	3.05E-05	0.00337585	ACVR2A/ACVR2B/DLX5/FGFR1/FGFR2/FGFR3/FGFR4/FZD2/FZD3/FZD4/FZD8/ID1/ID3/IGF1R/INHBB/ISL1/JAK3/JARID2/KAT6A/MAP2K1/MAPK3/MEIS1/OTX1/PIK3R2/PIK3R3/RAF1/REST/SETDB1/SMAD4/SMARCAD1/TCF3/WNT10A/WNT5A/WNT7A/WNT9A/ZFHX3
DIV160	hsa03030	DNA replication	6.37E-05	0.00528913	DNA2/MCM2/MCM3/MCM4/MCM5/MCM7/PCNA/POLA1/POLE/POLE2/PRIM1/PRIM2/RFC4/RNASEH2B
DIV160	hsa04360	Axon guidance	0.000113307	0.0239936	CAMK2B/EFNA2/EFNB1/EFNB2/EPHA1/EPHA4/EPHA5/EPHA7/EPHB2/EPHB6/FZD3/LIMK1/MAPK3/MYL12A/NFATC3/NRP1/NTN4/PAK2/PIK3R2/PIK3R3/PLCG1/PLXNA2/PLXNB3/PTCH1/RAF1/RGMA/ROBO2/ROCK1/RYK/SEMA3E/SEMA4G/SEMA6C/SRGAP1/SSH2/TRPC4/UNC5A/UNC5B/WNT5A
DIV160	hsa05166	Human T-cell leukemia virus 1 infection	0.000222779	0.0123271	ADCY2/ADCY8/BUB1B/CALR/CANX/CCNA2/CCNB2/CCND2/CCNE2/CD4/CDC20/CDKN2B/CDKN2C/CHEK1/CREB1/CREB3L1/CREBBP/E2F1/E2F2/EGR1/EP300/ESPL1/ETS2/HLA-E/ICAM1/IL15RA/JAK3/MAP2K1/MAP3K1/MAPK3/MAPK9/NFATC3/NFKBIA/NRP1/PIK3R2/PIK3R3/PRKACA/PTTG1/SLC25A4/SLC2A1/SMAD4/TCF3/TGFBR1/TNFRSF13C/TNFRSF1A/TRRAP/VDAC1
DIV160	hsa04068	FoxO signaling pathway	0.000352971	0.016375	BCL6/BNIP3/CCNB1/CCNB2/CCND2/CCNG2/CDKN2B/CREBBP/EGF/EP300/FOXG1/GABARAPL1/GADD45A/GADD45G/HOMER3/IGF1R/IRS2/MAP2K1/MAPK3/MAPK9/PIK3R2/PIK3R3/PLK1/PLK2/PLK4/RAF1/SGK2/SKP2/SMAD4/SOD2/TGFBR1
DIV160	hsa04934	Cushing syndrome	0.000394577	0.016375	ADCY2/ADCY8/AGT/AHR/CAMK2B/CCNE2/CDK6/CDKN2B/CDKN2C/CREB1/CREB3L1/E2F1/E2F2/FZD2/FZD3/FZD4/FZD8/ITPR1/KCNK3/KMT2A/KMT2D/MAP2K1/MAPK3/PBX1/PDE8B/PLCB1/PLCB4/PRKACA/RASD1/SCARB1/SP1/WNT10A/WNT5A/WNT7A/WNT9A
DIV160	hsa05165	Human papillomavirus infection	0.000497129	0.0183385	ATP6V0A1/ATP6V0C/ATP6V1B2/ATP6V1E1/CCNA2/CCND2/CCNE2/CDK6/COL4A1/COL6A1/COL9A3/CREB1/CREB3L1/CREBBP/E2F1/EGF/EP300/FZD2/FZD3/FZD4/FZD8/HDAC2/HES6/HES7/HLA-E/IFNAR1/IFNAR2/IRF1/ISG15/ITGA3/ITGA5/ITGB3/ITGB7/JAG1/LAMA3/LLGL2/MAML1/MAP2K1/MAPK3/MFNG/NOTCH1/NOTCH2/PIK3R2/PIK3R3/PKM/PPP2R3A/PPP2R5A/PPP2R5B/PRKACA/PTGS2/RAF1/RBL1/THBS1/THBS3/TNFRSF1A/TRADD/TUBG1/TUBG2/VEGFA/WNT10A/WNT5A/WNT7A/WNT9A
DIV160	hsa04668	TNF signaling pathway	0.000816584	0.0224282	BCL3/CASP7/CCL2/CEBPB/CREB1/CREB3L1/CSF1/CXCL2/CXCL3/ICAM1/IRF1/JAG1/MAP2K1/MAP2K6/MAPK3/MAPK9/MMP9/NFKBIA/PIK3R2/PIK3R3/PTGS2/RPS6KA4/RPS6KA5/TNFAIP3/TNFRSF1A/TNFRSF1B/TRADD
