# Supplementary material for: REST deficiency and neurogenic-to-gliogenic shift in down syndrome human cerebral organoids
Source: Mol Brain. 2026 May 16;19:55. doi: 10.1186/s13041-026-01313-2 (PMC13348641; doi:10.1186/s13041-026-01313-2)
Supplement: Supplementary file 1 — Supplementary Material 1 [file 13041_2026_1313_MOESM1_ESM.zip › Supplementary Table S3.xlsx]

## Sheet: Sheet1
Supplementary Table S3. Genes enriched in the bioprocess and pathways shown in Figure 4 .
DIV stage	Enrichment	Description	P-value	Adjusted P-value	Gene Symbol
DIV30	KEGG	JAK-STAT signaliing pathway	NA	NA	NA
		HIF-1 signaling pathway	NA	NA	NA
		Wnt signaling pathway	NA	NA	NA
		Axon guaidance	NA	NA	NA
	GO	Nervous system development	0.0135581	0.162183	GRID2/HEY2/HMGB2/LIN28A/LRRN1/SLITRK4/SORL1/TENM4/WNT7A
		Chromosome separation	1.50545e-06	0.00153331	BUB1/CCNB1/CENPE/MAD2L1/NCAPG/NUF2/PTTG1/TOP2A/UBE2C
		Glial cell differentiation	0.00361207	0.0706733	CDK1/EOMES/LIN28A/SOX1/TENM4
		Neuron differatiation	0.000611736	0.0261698	ADARB1/EOMES/GRID2/PTCH1/SOX1/TSKU/WNT7A
		Neuron projection	0.0395479	0.288494	DIP2A/GRIN2B/WNT7A/ADARB1/TSKU
		Cell cycle	1.95765e-06	0.00153331	AURKA/BCAT1/BUB1/CCNA2/CCNB1/CCNB2/CDK1/CENPE/CHMP4C/CKS2/FOXM1/MAD2L1/NUF2/PRMT2/STOX1/UBE2C/CHMP4C/PTTG1/RAD51AP1/TOP2A/ZCWPW1
DIV35	KEGG	JAK-STAT signaliing pathway	NA	NA	NA
		HIF-1 signaling pathway	NA	NA	NA
		Wnt signaling pathway	5.71764e-09	1.73792e-06	AXIN2/CCND2/CTNNBIP1/CTNND2/CXXC4/DAAM1/DKK1/DKK2/FOSL1/FZD1/FZD3/FZD4/FZD5/FZD8/FZD9/LEF1/LGR4/LGR5/LGR6/MAPK8/NFATC1/NFATC2/NFATC4/NKD1/PLCB1/PLCB3/PLCB4/PPP3CC/PRICKLE1/PRICKLE4/RAC2/RNF43/ROR1/ROR2/RSPO2/RSPO3/SERPINF1/SFRP1/SFRP4/TBL1X/TLE1/TLE6/VANGL1/VANGL2/WNT1/WNT4/WNT7A
		Axon guaidance	1.34295e-08	1.73792e-06	ABLIM3/CXCL12/CXCR4/DPYSL5/EFNA1/EPHA5/EPHA7/EPHB1/EPHB2/EPHB4/EPHB6/FES/FZD3/L1CAM/MET/NFATC2/NFATC4/NRP1/NTN1/NTN4/NTNG1/NTNG2/PAK3/PIK3R1/PLCG2/PPP3CC/RAC2/RGMA/RHOD/RND1/ROBO2/ROBO3/SEMA3A/SEMA3C/SEMA3F/SEMA3G/SEMA5A/SEMA5B/SEMA6A/SEMA6D/SLIT1/SLIT2/SRGAP1/SSH3/UNC5A/UNC5B/UNC5C/WNT4
	GO	Nervous system development	3.01978e-12	5.0229e-10	ANXA2/ARHGAP4/ASCL1/BAIAP2/BDNF/BHLHE40/CBLN1/CLSTN2/CRABP2/CTDSP1/CTSC/CXCL12/CXCR4/DIP2B/DKK1/DLL4/DLX1/DLX2/DPYSL5/DRAXIN/EGR2/EPHA7/EPHB1/EPHB2/FGF13/FLRT2/FN1/FOXG1/FZD3/GBX2/GLI3/HES3/HES6/ID4/IFRD1/KIFAP3/L1CAM/LEF1/LHX2/LIF/LRP4/LRP8/LRRTM1/LYN/MAP1B/MDK/MIR125B1/MME/NAP1L1/NEFL/NFATC4/NLGN3/NOG/NR2E1/NRP1/NTN1/NTRK1/OBSL1/PAK3/PPP1CC/PROX1/PTPRZ1/RAB21/RARG/RASSF10/RELN/RGS14/RND2/RNF112…
		Chromosome separation	NA	NA	NA
		Glial cell differentiation	1.10544e-06	4.01058e-05	ANO1/APP/ASCL1/CDK6/CLU/CNTN1/CSPG5/CXCR4/DLX1/DLX2/DNER/EGR2/EOMES/ERBB3/GLI3/GPR157/GRN/ID4/ITGB4/LAMB2/LEF1/LIF/LPAR1/LYN/MDK/MMP24/MXRA8/NAB2/NEUROD4/NOG/NR2E1/PAX2/PHOX2B/POU3F2/PRDM8/PTPRZ1/RELN/RNF112/ROR1/ROR2/SERPINE2/SLC45A3/SOD1/SOX11/SOX13/SOX9/TENM4/TPPP/TSPAN2
		Neuron differatiation	9.30703e-12	1.21153e-09	ALK/APP/ASCL1/BCL11A/BCL11B/BCL6/BDNF/BMP4/BMP6/BRINP2/CDON/CNTN4/CTDSP1/CXCL12/DKK1/DLX1/DLX2/DTX1/EYA1/FEZ1/FOXG1/FOXO3/GATA2/GLI3/HES3/HMG20B/ID4/IRX3/ISL1/ISL2/MAP1B/MEIS1/MYCL/NAP1L2/NEUROD1/NR2E1/NTF4/PHOX2B/PROX1/RELN/RNF112/S1PR5/SFRP1/SH3GL3/SIX1/SIX3/SOCS2/SOX11/SOX9/SPAG9/TIAM1/TRIM32/ZEB1/ZFHX3/ZHX2
		Neuron projection	5.54e-07	2.19652e-05	APP/ARX/B3GNT2/BCL11B/BDNF/CDK5R2/CHL1/CNTN1/CNTN4/CNTN6/CRMP1/CXCL12/DLX5/DPYSL4/DPYSL5/DRAXIN/EFNA1/EGR2/EPHA5/EPHA7/EPHB1/EPHB2/EPHB4/EPHB6/FEZ1/FLRT2/FOXG1/FZD3/GATA3/GBX2/GDNF/GLI3/ISL1/ISL2/KIF5A/L1CAM/LAMA3/LAMB2/LGR6/LHX2/NCAM1/NOG/NOTCH2/NOVA2/NRP1/NRP2/NTN1/NTRK1/PTPRO/RAC2/RELN/RHOG/RHOH/ROBO2/ROBO3/SEMA3A/SEMA3C/SEMA3F/SEMA3G/SEMA5A/SEMA5B/SEMA6A/SEMA6D/SLIT1/SLIT2/TUBB2B/TUBB3/UNC5A/…
		Cell cycle	0.00034101	0.00454782	ACTL6B/ACVR1/ADAMTS1/ATP2B4/BID/CACNB4/CCND2/CDC6/CDK10/CDKN1A/CDKN1B/CRADD/CTDSP1/CTDSPL/DACT1/DCUN1D3/DDR2/DPF1/E2F7/FAM107A/FBXW7/KANK2/KLF4/MDM2/MN1/MUC1/NACC2/PLCB1/PLCG2/PLK2/PLK3/PRMT2/RRM2/SMARCA2/SMARCD3/STOX1/TBX2/TRIAP1/UBE2E2
DIV56	KEGG	JAK-STAT signaliing pathway	NA	NA	NA
		HIF-1 signaling pathway	NA	NA	NA
		Wnt signaling pathway	0.00604544	0.0329172	APC2/BAMBI/BTRC/CAMK2A/CAMK2D/CBY1/CCDC88C/CCND2/CER1/CTNND2/CXXC4/DAAM1/DKK1/DKK2/FOSL1/FZD1/FZD4/FZD6/JUN/LGR5/LGR6/LRP6/MAPK8/MYC/PLCB1/PLCB4/PPP3CA/PRICKLE1/PRICKLE4/PRKCA/RAC3/RNF43/ROR2/RSPO3/RUVBL1/SERPINF1/SFRP1/SFRP4/SFRP5/SIRT1/SMAD3/SOST/TBL1XR1/TCF7L1/TP53/VANGL1/VANGL2/WNT1/WNT11/WNT5B/WNT7A/WNT7B/WNT9A
		Axon guaidance	1.50165e-10	5.04555e-08	ABLIM1/ABLIM3/BMPR1B/BOC/CAMK2A/CAMK2D/CXCL12/DCC/DPYSL2/DPYSL5/EFNA1/EFNA2/EFNA4/EFNA5/ENAH/EPHA3/EPHA4/EPHA5/EPHB1/EPHB2/FES/FYN/GNAI1/GNAI2/L1CAM/LRRC4/MAPK1/MET/NGEF/NRP1/NTN1/NTN4/NTNG1/NTNG2/PAK1/PAK3/PARD6A/PIK3CA/PIK3R1/PIK3R3/PLCG2/PLXNA1/PLXNA2/PLXNA3/PLXNA4/PLXNB1/PLXNB2/PPP3CA/PRKCA/RAC3/RGMA/RHOD/RND1/ROBO1/ROBO2/ROBO3/SEMA3A/SEMA3F/SEMA3G/SEMA4A/SEMA4B/SEMA4C/SEMA4F/SEMA4G/SEMA5B/SE…
	GO	Nervous system development	2.14913e-16	1.14549e-13	ACE/ADGRB3/AMIGO3/ASCL1/ASPM/BIN1/CBLN1/CDKL5/CLSTN2/CRABP2/CX3CL1/CXCL12/DBN1/DRD2/E2F1/EFNA5/ELL3/EPHA4/EPHB1/EPHB2/FLRT2/FLRT3/FN1/FOXG1/GDI1/GPER1/GRID2/HDAC2/ID4/ISLR2/KDM1A/KIT/L1CAM/LINGO4/LRRN1/LRRN3/LRRTM1/LRRTM2/LRRTM3/LYN/MAP1B/MAP3K13/MAP6/MAPT/METRN/MIR125B1/MME/NDEL1/NEFL/NEURL1/NGF/NIN/NKX6-1/NOTCH1/NPTN/NRP1/NTN1/NUMBL/OBSL1/OXTR/PAK3/PARP6/PLXNA1/PLXNA2/PLXNA3/PLXNA4/PLXNB1/PLXNB…
		Chromosome separation	4.42252e-06	0.00015046	ACTL6A/ACTL6B/AURKB/BCL7A/BIRC5/BUB1/BUB1B/BUB3/CCNB1/CDC20/CDC6/CDCA8/CDK5RAP2/CDT1/CENPE/CENPF/DLGAP5/DPF1/DPF3/DUSP1/DYNC1LI1/ESPL1/HECW2/INCENP/KNTC1/MAD2L1/NCAPG/NCAPG2/NCAPH/NDC80/NUF2/PLK1/PTTG1/SMARCA2/SMARCD1/SMARCD3/SMC2/SMC4/SPC24/TACC3/TEX14/TRIP13/TTK/UBE2C/ZWINT
		Glial cell differentiation	0.00275226	0.0210316	ADGRG6/APP/ASCL1/B4GALT6/BIN1/CDH2/CDK1/CDKN2C/CLU/CNTN1/CNTN2/CSPG5/DLX1/DLX2/DNER/DUSP10/DUSP15/EPHA4/ERBB2/ERBB3/GAP43/GPC1/GRN/HDAC11/HDAC2/ID4/LDLR/LGI4/LPAR1/LYN/MAPK1/MAPT/METRN/MMP24/NAB1/NCMAP/NCSTN/NKX6-1/NOG/NOTCH1/NR1D1/NRG1/NTRK3/PHOX2B/POU3F1/POU3F2/PTN/PTPRZ1/RNF112/ROR2/SKI/SLC45A3/SLC8A3/SMO/SOD1/SOX11/SOX4/TGFB1/TMEM98/TNFRSF21/TRPC4/TSPAN2/TTBK1/VIM/WDR1/ZNF365/ZNF488
		Neuron differatiation	1.20402e-10	1.92524e-08	ADARB1/ARX/ASCL1/B4GALT6/BCL11B/BMPR1B/CBLN1/CDH11/CHRNB2/CNTN2/DBX1/DCC/DCLK1/DCLK2/DLL4/DLX1/DLX2/DRAXIN/DRD2/DYNC2H1/EPHA4/EPHB1/EPHB2/FAIM2/FBXO45/FGFR2/FOXG1/FOXN4/GATA2/GBX2/GRID2/HERC1/HSP90AA1/ID4/IFT172/INHBA/KNDC1/LHX1/LMX1A/MAP2/MAPT/MDGA1/MDGA2/MYCBP2/NDEL1/NDNF/NHLH2/NIN/NKX6-1/NOVA2/NR4A2/NRP1/NRP2/PHOX2A/PHOX2B/PLXNA1/PLXNA3/PLXNA4/POU4F1/PROX1/RAC3/SCN1B/SECISBP2/SLIT2/SMO/SOX4/SP…
		Neuron projection	2.24664e-22	3.59237e-19	ALCAM/APOE/ARHGAP4/AURKA/AUTS2/BCL11A/CACNG7/CDKL5/CPNE9/CXCL12/CYFIP2/DBN1/DCLK1/DPYSL2/DRAXIN/EDN1/EDNRA/FLRT3/FN1/GDI1/HSP90AA1/IFRD1/IMPACT/ISLR2/ITGA4/L1CAM/LHX2/LLPH/MAP1B/MAP2/MAP3K13/MAPT/NDEL1/NEDD4L/NKX6-1/NRCAM/NRP1/NRP2/NTN1/OLFM1/PLXNA1/PLXNA3/PLXNA4/POU4F2/PTPRS/RAPH1/RIMS1/RNF157/RTN4/RTN4R/SEMA3A/SEMA3F/SEMA3G/SEMA4A/SEMA4B/SEMA4C/SEMA4F/SEMA4G/SEMA5B/SEMA6C/SEMA6D/SEMA7A/SH3GL2/S…
		Cell cycle	2.72503e-10	3.96121e-08	ACTL6A/ACTL6B/ADAMTS1/ANLN/ANXA1/APP/ARPP19/ATAD5/AURKA/AURKB/AVEN/BACH1/BARD1/BCAT1/BCL2/BCL7A/BID/BIRC5/BLM/BRCA1/BRCC3/BRSK1/BRSK2/BUB1/BUB1B/BUB3/CACNB4/CAMK2A/CCDC57/CCNA1/CCNA2/CCNB1/CCNB2/CCND2/CCNE2/CCNF/CCNI/CCNI2/CCNJ/CCNJL/CCNY/CDC14A/CDC20/CDC25A/CDC25B/CDC25C/CDC6/CDC7/CDCA5/CDCA8/CDK1/CDK10/CDK15/CDK17/CDK2/CDK2AP2/CDK5RAP2/CDKN1B/CDKN2C/CDKN2D/CDKN3/CDT1/CENPE/CENPF/CENPJ/CHMP4C/CI…
DIV90	KEGG	JAK-STAT signaliing pathway	0.00169418	0.319034747	GFAP/IFNAR1/IFNAR2/IFNGR2/IFNLR1/IL10RB/OSMR/PDGFA/PDGFRA/STAT5A
		HIF-1 signaling pathway	0.0297243	0.354928047	HK2/IFNGR2/PFKL/PLCG2/SLC2A1/TIMP1/TLR4
		Wnt signaling pathway	0.0494023	0.474614525	CER1/FZD5/LGR6/RNF43/ROR2/TLE4/TLE6/VANGL1/WNT9A
		Axon guaidance	NA	NA	NA
	GO	Nervous system development	0.00708896	0.077783603	ANO1/APP/GFAP/ITGB4/LGI4/LYN/MXRA8/ROR2/SOD1/TLR4
		Chromosome separation	NA	NA	NA
		Glial cell differentiation	0.000227264	0.00831217	ANO1/APP/BOK/F2/GFAP/ITGB4/LGI4/LIN28A/LYN/MXRA8/ROR2/SOD1/TLR4/TRPC4/VAX1/VTN
		Neuron differatiation	NA	NA	NA
		Neuron projection	NA	NA	NA
		Cell cycle	0.0287185	0.175306645	ALDH1A2/APLN/APOA1/APOE/B4GALT1/BMP6/CAV1/COL8A2/CYBA/EGFL7/FUT1/GDF5/GLI1/GPC3/HAS2/HPN/ID1/MMRN2/NRP1/NUPR1/RUNX2/SCG2/STAT5A/TBX2/TGFB2/TNFSF12
DIV160	KEGG	JAK-STAT signaliing pathway	NA	NA	NA
		HIF-1 signaling pathway	7.99e-06	0.00132616	ALDOA/ALDOC/ANGPT2/CAMK2B/CREBBP/EGF/EGLN1/ENO1/ENO2/EP300/GAPDH/HK2/HMOX1/IFNGR2/IGF1R/IL6R/LDHAL6A/MAP2K1/MAPK3/NPPA/PFKFB3/PFKL/PFKP/PGK1/PIK3R2/PIK3R3/PLCG1/SERPINE1/SLC2A1/TLR4/VEGFA
		Wnt signaling pathway	0.0181596	0.116241509	CAMK2B/CCDC88C/CCND2/CREBBP/CTNNBIP1/CXXC4/DKK2/EP300/FZD2/FZD3/FZD4/FZD8/LGR6/LRP6/MAPK9/NFATC3/PLCB1/PLCB4/PRICKLE3/PRKACA/RSPO3/RYK/SFRP1/SFRP4/SMAD4/TLE2/TLE3/VANGL2/WNT10A/WNT5A/WNT7A/WNT9A
		Axon guaidance	0.000113307	0.023993572	CAMK2B/EFNA2/EFNB1/EFNB2/EPHA1/EPHA4/EPHA5/EPHA7/EPHB2/EPHB6/FZD3/LIMK1/MAPK3/MYL12A/NFATC3/NRP1/NTN4/PAK2/PIK3R2/PIK3R3/PLCG1/PLXNA2/PLXNB3/PTCH1/RAF1/RGMA/ROBO2/ROCK1/RYK/SEMA3E/SEMA4G/SEMA6C/SRGAP1/SSH2/TRPC4/UNC5A/UNC5B/WNT5A
	GO	Nervous system development	2.92e-07	2.23E-05	ADGRB3/ADNP/ANXA2/ASCL1/ASPM/BHLHE40/BHLHE41/CAMK2B/CDKN2B/CHD7/CLSTN3/CUX1/DBN1/DLX1/DLX2/DNAJB11/DRAXIN/E2F1/EPHA4/EPHA7/EPHB2/EZH2/F2/FAIM/FLRT2/FOXG1/FZD3/GFAP/GLI3/GRM5/HAP1/HDAC2/HES6/HES7/HMGB2/ID1/IFRD1/JAM2/KDM1A/KDM4A/KIF14/LIMK1/MAP2K1/MME/NAP1L1/NDEL1/NIN/NOTCH1/NR1D1/NR2E1/NRP1/NTRK2/OXTR/PLXNA2/PLXNB3/PROX1/REST/RGS14/RND2/RNF6/ROBO2/RYK/S100A10/SEMA3E/SEMA4G/SEMA6C/SLITRK1/SOX11/SP…
		Chromosome separation	2.95e-22	1.8e-18	ANKLE1/ARID1A/ARID1B/ARID2/AURKB/BCL7A/BIRC5/BUB1/BUB1B/CCNB1/CDC20/CDCA8/CDK5RAP2/CDT1/CENPE/CENPF/DLGAP5/EME1/ESPL1/FANCM/FBXO5/GEN1/KNTC1/NCAPG/NCAPG2/NCAPH/NDC80/NUF2/PBRM1/PLK1/PTTG1/SMARCAD1/SMARCC1/SMARCD1/SMC2/SMC4/SPC24/TACC3/TEX14/TOP2A/TOP2B/TRIP13/TTK/UBE2C/XRCC3/ZWILCH/ZWINT
		Glial cell differentiation	0.00011571	0.003902212	ADGRG6/APP/ASCL1/BNIP3/CDH2/CDK1/CDK6/CDKN2C/CLU/CNTNAP1/DLX1/DLX2/EPHA4/F2/GAP43/GFAP/GLI3/HDAC11/HDAC2/KDM4A/LPAR1/MAP2K1/MAPK3/MED12/NEUROD4/NOTCH1/NR1D1/NR2E1/NTRK2/POU3F1/POU3F2/PRDM8/SLC45A3/SOD1/SOX1/SOX11/SOX4/TLR4/TNFRSF1B/TNFRSF21/TRPC4/VAX1/WDR1/ZNF365/ZNF488
		Neuron differatiation	2.37e-06	0.000146227	APP/ASCL1/ASPM/BCL11A/BCL11B/BCL6/BEND6/CALR/CASZ1/CDK5RAP2/DDX6/DLX1/DLX2/FGFR1/FOXA1/FOXG1/GDF5/GLI3/IMPACT/ISL1/JAG1/KDM4A/MED1/MEIS1/MMD/MYCL/NEUROD2/NOTCH1/NR2E1/NRCAM/PBX1/PROX1/RAP1GAP/REST/ROCK1/S1PR5/SFRP1/SOX11/TCF12/TCF3/TGIF2/WDR62/YWHAH/ZC4H2/ZFHX3
		Neuron projection	3.16e-07	2.35e-05	ADGRB3/ADNP/AGT/APOE/ARHGAP44/BCL11A/CAMK2B/CCDC88A/CDC20/CDH2/CHN1/CNR1/CTNNA2/CUX1/DBN1/DRAXIN/EFNB2/EP300/EPHA4/EPHA7/EPHB2/EZH2/FRMD7/GATA3/GFAP/GPC2/HDAC2/HECW1/HSPA5/ID1/IFRD1/IGF1R/INPP5F/ITGA3/ITM2C/KANK1/KDM1A/LIMK1/LPAR1/LZTS3/MAP2K1/NCKIPSD/NDEL1/NDRG4/NEDD4L/NIN/NOVA2/NR2E1/NRCAM/NRP1/NTRK2/PAK2/PLA2G3/PLXNA2/PLXNB3/POU3F2/PPP2R5B/PRKD1/RGMA/RGS2/RND2/RNF6/ROBO2/RTN4RL1/RYK/SARM1/SCN1…
		Cell cycle	6.71e-13	3.41e-10	ANLN/APEX1/APP/ARID1A/ARID1B/ARID2/ATAD5/AURKA/AURKB/BARD1/BCL7A/BIRC5/BLM/BRCA1/BUB1/BUB1B/CASP2/CCL2/CCNA2/CCNB1/CCNB2/CCND2/CCNE2/CCNF/CCNG2/CCNJ/CCNO/CDC20/CDC25A/CDC25C/CDC7/CDCA5/CDCA8/CDK1/CDK2AP2/CDK5RAP2/CDK6/CDKN2B/CDKN2C/CDKN3/CDT1/CENPE/CENPF/CENPJ/CHEK1/CKS2/CLASP1/CLSPN/CRLF3/CTDSP2/DBF4/DLGAP5/DTL/E2F1/E2F7/ESPL1/EZH2/FBXL8/FBXO5/FOXM1/FOXN3/GEN1/GTSE1/KIF14/KMT2E/KNTC1/LATS1/LSM10…
